# Supplementary material for: The miRNome function transitions from regulating developmental genes to transposable elements during pollen maturation
Source: Plant Cell. 2021 Nov 10;34(2):784–801. doi: 10.1093/plcell/koab280 (PMC8824631; doi:10.1093/plcell/koab280)
Supplement: koab280_Supplementary_Data [file koab280_supplementary_data.zip]

Archive with 2 entries (2 files):
- tpc.21.00529_Supplemental_Figures_and_Tables.pdf
- tpc.21.00529_SupplementalDS1XXX8.xlsx
