# Supplementary material for: The miRNome function transitions from regulating developmental genes to transposable elements during pollen maturation
Source: Plant Cell. 2021 Nov 10;34(2):784–801. doi: 10.1093/plcell/koab280 (PMC8824631; doi:10.1093/plcell/koab280)
Supplement: koab280_Supplementary_Data [file koab280_supplementary_data.zip › tpc.21.00529_SupplementalDS1XXX8.xlsx]

## Sheet: Supplemental Data Set S1
Supplemental Data. Oliver et al. (2021). Plant Cell.
Supplemental Data Set S1. Common and tissues specific miRNAs identified in this study.
Tissues	total number of common miRNAs	miRNAs
Bicellular Mature Tricellular Unicellular	233	ath-miR169f-3pMIMAT0031898ArabidopsisthalianamiR169f-3p
		ath-miR394aMIMAT0000936ArabidopsisthalianamiR394a
		ath-miR5022MIMAT0020527ArabidopsisthalianamiR5022
		ath-miR167a-5pMIMAT0000196ArabidopsisthalianamiR167a-5p
		ath-miR157a-5pMIMAT0000172ArabidopsisthalianamiR157a-5p
		ath-miR167bMIMAT0000197ArabidopsisthalianamiR167b
		ath-miR851-3pMIMAT0004274ArabidopsisthalianamiR851-3p
		ath-miR847MIMAT0004278ArabidopsisthalianamiR847
		ath-miR399c-3pMIMAT0000953ArabidopsisthalianamiR399c-3p
		ath-miR5654-5pMIMAT0022426ArabidopsisthalianamiR5654-5p
		ath-miR3932b-5pMIMAT0032113ArabidopsisthalianamiR3932b-5p
		ath-miR8121MIMAT0032262ArabidopsisthalianamiR8121
		ath-miR447bMIMAT0002114ArabidopsisthalianamiR447b
		ath-miR408-3pMIMAT0001011ArabidopsisthalianamiR408-3p
		ath-miR319bMIMAT0000512ArabidopsisthalianamiR319b
		ath-miR167dMIMAT0000905ArabidopsisthalianamiR167d
		ath-miR159cMIMAT0001015ArabidopsisthalianamiR159c
		ath-miR866-5pMIMAT0004315ArabidopsisthalianamiR866-5p
		ath-miR398b-5pMIMAT0031911ArabidopsisthalianamiR398b-5p
		ath-miR5641MIMAT0022402ArabidopsisthalianamiR5641
		ath-miR5023MIMAT0020528ArabidopsisthalianamiR5023
		ath-miR156d-5pMIMAT0000169ArabidopsisthalianamiR156d-5p
		ath-miR162b-5pMIMAT0031877ArabidopsisthalianamiR162b-5p
		ath-miR866-3pMIMAT0004316ArabidopsisthalianamiR866-3p
		ath-miR162a-5pMIMAT0031876ArabidopsisthalianamiR162a-5p
		ath-miR846-5pMIMAT0032023ArabidopsisthalianamiR846-5p
		ath-miR868-3pMIMAT0004319ArabidopsisthalianamiR868-3p
		ath-miR156b-3pMIMAT0031866ArabidopsisthalianamiR156b-3p
		ath-miR166a-3pMIMAT0000189ArabidopsisthalianamiR166a-3p
		ath-miR172cMIMAT0000922ArabidopsisthalianamiR172c
		ath-miR171b-5pMIMAT0031899ArabidopsisthalianamiR171b-5p
		ath-miR398c-3pMIMAT0000950ArabidopsisthalianamiR398c-3p
		ath-miR168a-3pMIMAT0031884ArabidopsisthalianamiR168a-3p
		ath-miR156b-5pMIMAT0000167ArabidopsisthalianamiR156b-5p
		ath-miR170-3pMIMAT0000201ArabidopsisthalianamiR170-3p
		ath-miR168b-3pMIMAT0031885ArabidopsisthalianamiR168b-3p
		ath-miR396b-3pMIMAT0031909ArabidopsisthalianamiR396b-3p
		ath-miR393a-5pMIMAT0000934ArabidopsisthalianamiR393a-5p
		ath-miR5654-3pMIMAT0023005ArabidopsisthalianamiR5654-3p
		ath-miR1888bMIMAT0022436ArabidopsisthalianamiR1888b
		ath-miR861-5pMIMAT0004305ArabidopsisthalianamiR861-5p
		ath-miR390a-3pMIMAT0031902ArabidopsisthalianamiR390a-3p
		ath-miR156a-3pMIMAT0031865ArabidopsisthalianamiR156a-3p
		ath-miR869.2MIMAT0004321ArabidopsisthalianamiR869.2
		ath-miR2934-5pMIMAT0014138ArabidopsisthalianamiR2934-5p
		ath-miR168a-5pMIMAT0000198ArabidopsisthalianamiR168a-5p
		ath-miR447a-3pMIMAT0002113ArabidopsisthalianamiR447a-3p
		ath-miR5651MIMAT0022422ArabidopsisthalianamiR5651
		ath-miR160c-3pMIMAT0031875ArabidopsisthalianamiR160c-3p
		ath-miR2934-3pMIMAT0020364ArabidopsisthalianamiR2934-3p
		ath-miR472-3pMIMAT0003931ArabidopsisthalianamiR472-3p
		ath-miR398b-3pMIMAT0000949ArabidopsisthalianamiR398b-3p
		ath-miR161.1MIMAT0000181ArabidopsisthalianamiR161.1
		ath-miR773aMIMAT0003932ArabidopsisthalianamiR773a
		ath-miR5633MIMAT0022393ArabidopsisthalianamiR5633
		ath-miR172d-5pMIMAT0031901ArabidopsisthalianamiR172d-5p
		ath-miR157b-3pMIMAT0031871ArabidopsisthalianamiR157b-3p
		ath-miR8167fMIMAT0037261ArabidopsisthalianamiR8167f
		ath-miR8167bMIMAT0032764ArabidopsisthalianamiR8167b
		ath-miR165a-3pMIMAT0000187ArabidopsisthalianamiR165a-3p
		ath-miR166b-5pMIMAT0031881ArabidopsisthalianamiR166b-5p
		ath-miR171a-5pMIMAT0031888ArabidopsisthalianamiR171a-5p
		ath-miR395cMIMAT0000940ArabidopsisthalianamiR395c
		ath-miR160a-5pMIMAT0000178ArabidopsisthalianamiR160a-5p
		ath-miR5995bMIMAT0023518ArabidopsisthalianamiR5995b
		ath-miR156c-5pMIMAT0000168ArabidopsisthalianamiR156c-5p
		ath-miR170-5pMIMAT0031887ArabidopsisthalianamiR170-5p
		ath-miR166dMIMAT0000192ArabidopsisthalianamiR166d
		ath-miR8183MIMAT0032782ArabidopsisthalianamiR8183
		ath-miR156iMIMAT0022421ArabidopsisthalianamiR156i
		ath-miR8165MIMAT0032761ArabidopsisthalianamiR8165
		ath-miR848MIMAT0004270ArabidopsisthalianamiR848
		ath-miR156d-3pMIMAT0031868ArabidopsisthalianamiR156d-3p
		ath-miR5013MIMAT0020517ArabidopsisthalianamiR5013
		ath-miR5650MIMAT0022416ArabidopsisthalianamiR5650
		ath-miR159b-5pMIMAT0031889ArabidopsisthalianamiR159b-5p
		ath-miR5639-3pMIMAT0032128ArabidopsisthalianamiR5639-3p
		ath-miR414MIMAT0001322ArabidopsisthalianamiR414
		ath-miR319aMIMAT0000511ArabidopsisthalianamiR319a
		ath-miR865-3pMIMAT0004314ArabidopsisthalianamiR865-3p
		ath-miR390b-3pMIMAT0031903ArabidopsisthalianamiR390b-3p
		ath-miR5659MIMAT0022432ArabidopsisthalianamiR5659
		ath-miR851-5pMIMAT0004273ArabidopsisthalianamiR851-5p
		ath-miR840-5pMIMAT0004262ArabidopsisthalianamiR840-5p
		ath-miR173-5pMIMAT0000206ArabidopsisthalianamiR173-5p
		ath-miR780.1MIMAT0004218ArabidopsisthalianamiR780.1
		ath-miR3440b-3pMIMAT0017946ArabidopsisthalianamiR3440b-3p
		ath-miR159aMIMAT0000177ArabidopsisthalianamiR159a
		ath-miR862-5pMIMAT0004307ArabidopsisthalianamiR862-5p
		ath-miR868-5pMIMAT0020355ArabidopsisthalianamiR868-5p
		ath-miR8167cMIMAT0032765ArabidopsisthalianamiR8167c
		ath-miR390a-5pMIMAT0000931ArabidopsisthalianamiR390a-5p
		ath-miR840-3pMIMAT0032021ArabidopsisthalianamiR840-3p
		ath-miR319cMIMAT0001016ArabidopsisthalianamiR319c
		ath-miR166fMIMAT0000194ArabidopsisthalianamiR166f
		ath-miR832-5pMIMAT0004250ArabidopsisthalianamiR832-5p
		ath-miR5642aMIMAT0022403ArabidopsisthalianamiR5642a
		ath-miR408-5pMIMAT0031915ArabidopsisthalianamiR408-5p
		ath-miR164c-5pMIMAT0001017ArabidopsisthalianamiR164c-5p
		ath-miR831-5pMIMAT0032020ArabidopsisthalianamiR831-5p
		ath-miR157b-5pMIMAT0000173ArabidopsisthalianamiR157b-5p
		ath-miR852MIMAT0004275ArabidopsisthalianamiR852
		ath-miR8167aMIMAT0032763ArabidopsisthalianamiR8167a
		ath-miR164aMIMAT0000185ArabidopsisthalianamiR164a
		ath-miR842MIMAT0004264ArabidopsisthalianamiR842
		ath-miR855MIMAT0004279ArabidopsisthalianamiR855
		ath-miR5665MIMAT0022443ArabidopsisthalianamiR5665
		ath-miR396a-3pMIMAT0031908ArabidopsisthalianamiR396a-3p
		ath-miR5024-5pMIMAT0020530ArabidopsisthalianamiR5024-5p
		ath-miR160c-5pMIMAT0000180ArabidopsisthalianamiR160c-5p
		ath-miR396a-5pMIMAT0000944ArabidopsisthalianamiR396a-5p
		ath-miR156f-5pMIMAT0000171ArabidopsisthalianamiR156f-5p
		ath-miR829-3p.1MIMAT0004245ArabidopsisthalianamiR829-3p.1
		ath-miR156jMIMAT0022423ArabidopsisthalianamiR156j
		ath-miR402MIMAT0001003ArabidopsisthalianamiR402
		ath-miR171b-3pMIMAT0000920ArabidopsisthalianamiR171b-3p
		ath-miR395bMIMAT0000939ArabidopsisthalianamiR395b
		ath-miR156hMIMAT0001013ArabidopsisthalianamiR156h
		ath-miR8171MIMAT0032770ArabidopsisthalianamiR8171
		ath-miR156eMIMAT0000170ArabidopsisthalianamiR156e
		ath-miR865-5pMIMAT0004313ArabidopsisthalianamiR865-5p
		ath-miR164b-5pMIMAT0000186ArabidopsisthalianamiR164b-5p
		ath-miR395fMIMAT0000943ArabidopsisthalianamiR395f
		ath-miR5026MIMAT0020532ArabidopsisthalianamiR5026
		ath-miR8175MIMAT0032774ArabidopsisthalianamiR8175
		ath-miR838MIMAT0004260ArabidopsisthalianamiR838
		ath-miR867MIMAT0004318ArabidopsisthalianamiR867
		ath-miR775MIMAT0003934ArabidopsisthalianamiR775
		ath-miR158a-3pMIMAT0000176ArabidopsisthalianamiR158a-3p
		ath-miR156f-3pMIMAT0031869ArabidopsisthalianamiR156f-3p
		ath-miR396b-5pMIMAT0000945ArabidopsisthalianamiR396b-5p
		ath-miR8167dMIMAT0037259ArabidopsisthalianamiR8167d
		ath-miR5020cMIMAT0022391ArabidopsisthalianamiR5020c
		ath-miR8172MIMAT0032771ArabidopsisthalianamiR8172
		ath-miR172d-3pMIMAT0000923ArabidopsisthalianamiR172d-3p
		ath-miR172e-3pMIMAT0001019ArabidopsisthalianamiR172e-3p
		ath-miR166a-5pMIMAT0031880ArabidopsisthalianamiR166a-5p
		ath-miR771MIMAT0003930ArabidopsisthalianamiR771
		ath-miR172b-3pMIMAT0000205ArabidopsisthalianamiR172b-3p
		ath-miR168b-5pMIMAT0000199ArabidopsisthalianamiR168b-5p
		ath-miR158bMIMAT0001014ArabidopsisthalianamiR158b
		ath-miR160bMIMAT0000179ArabidopsisthalianamiR160b
		ath-miR2936MIMAT0014140ArabidopsisthalianamiR2936
		ath-miR395dMIMAT0000941ArabidopsisthalianamiR395d
		ath-miR5016MIMAT0020520ArabidopsisthalianamiR5016
		ath-miR166gMIMAT0000195ArabidopsisthalianamiR166g
		ath-miR167c-3pMIMAT0031917ArabidopsisthalianamiR167c-3p
		ath-miR447a.2-3pMIMAT0020345ArabidopsisthalianamiR447a.2-3p
		ath-miR5642bMIMAT0022435ArabidopsisthalianamiR5642b
		ath-miR167a-3pMIMAT0031883ArabidopsisthalianamiR167a-3p
		ath-miR829-5pMIMAT0032019ArabidopsisthalianamiR829-5p
		ath-miR166cMIMAT0000191ArabidopsisthalianamiR166c
		ath-miR5028MIMAT0020534ArabidopsisthalianamiR5028
		ath-miR164b-3pMIMAT0031878ArabidopsisthalianamiR164b-3p
		ath-miR5662MIMAT0022439ArabidopsisthalianamiR5662
		ath-miR845bMIMAT0004317ArabidopsisthalianamiR845b
		ath-miR823MIMAT0004240ArabidopsisthalianamiR823
		ath-miR850MIMAT0004272ArabidopsisthalianamiR850
		ath-miR4221MIMAT0017942ArabidopsisthalianamiR4221
		ath-miR3434-3pMIMAT0017738ArabidopsisthalianamiR3434-3p
		ath-miR5658MIMAT0022431ArabidopsisthalianamiR5658
		ath-miR844-3pMIMAT0004267ArabidopsisthalianamiR844-3p
		ath-miR824-3pMIMAT0032024ArabidopsisthalianamiR824-3p
		ath-miR157a-3pMIMAT0031870ArabidopsisthalianamiR157a-3p
		ath-miR171c-5pMIMAT0031900ArabidopsisthalianamiR171c-5p
		ath-miR829-3p.2MIMAT0004246ArabidopsisthalianamiR829-3p.2
		ath-miR398a-5pMIMAT0031910ArabidopsisthalianamiR398a-5p
		ath-miR5648-3pMIMAT0022413ArabidopsisthalianamiR5648-3p
		ath-miR2937MIMAT0014141ArabidopsisthalianamiR2937
		ath-miR156a-5pMIMAT0000166ArabidopsisthalianamiR156a-5p
		ath-miR156gMIMAT0001012ArabidopsisthalianamiR156g
		ath-miR5646MIMAT0022410ArabidopsisthalianamiR5646
		ath-miR5020bMIMAT0020529ArabidopsisthalianamiR5020b
		ath-miR397bMIMAT0000947ArabidopsisthalianamiR397b
		ath-miR403-3pMIMAT0001004ArabidopsisthalianamiR403-3p
		ath-miR171c-3pMIMAT0000921ArabidopsisthalianamiR171c-3p
		ath-miR5643aMIMAT0022404ArabidopsisthalianamiR5643a
		ath-miR8181MIMAT0032780ArabidopsisthalianamiR8181
		ath-miR166e-3pMIMAT0000193ArabidopsisthalianamiR166e-3p
		ath-miR5021MIMAT0020525ArabidopsisthalianamiR5021
		ath-miR403-5pMIMAT0031914ArabidopsisthalianamiR403-5p
		ath-miR395eMIMAT0000942ArabidopsisthalianamiR395e
		ath-miR415MIMAT0001323ArabidopsisthalianamiR415
		ath-miR5653MIMAT0022425ArabidopsisthalianamiR5653
		ath-miR824-5pMIMAT0004277ArabidopsisthalianamiR824-5p
		ath-miR5019MIMAT0020523ArabidopsisthalianamiR5019
		ath-miR158a-5pMIMAT0031873ArabidopsisthalianamiR158a-5p
		ath-miR5643bMIMAT0022445ArabidopsisthalianamiR5643b
		ath-miR159b-3pMIMAT0000207ArabidopsisthalianamiR159b-3p
		ath-miR839-5pMIMAT0004261ArabidopsisthalianamiR839-5p
		ath-miR165bMIMAT0000188ArabidopsisthalianamiR165b
		ath-miR157c-5pMIMAT0000174ArabidopsisthalianamiR157c-5p
		ath-miR171a-3pMIMAT0000202ArabidopsisthalianamiR171a-3p
		ath-miR165a-5pMIMAT0031879ArabidopsisthalianamiR165a-5p
		ath-miR391-5pMIMAT0000933ArabidopsisthalianamiR391-5p
		ath-miR859MIMAT0004303ArabidopsisthalianamiR859
		ath-miR173-3pMIMAT0022843ArabidopsisthalianamiR173-3p
		ath-miR845aMIMAT0004268ArabidopsisthalianamiR845a
		ath-miR398a-3pMIMAT0000948ArabidopsisthalianamiR398a-3p
		ath-miR156c-3pMIMAT0031867ArabidopsisthalianamiR156c-3p
		ath-miR160a-3pMIMAT0031874ArabidopsisthalianamiR160a-3p
		ath-miR825MIMAT0004241ArabidopsisthalianamiR825
		ath-miR157dMIMAT0000175ArabidopsisthalianamiR157d
		ath-miR778MIMAT0003937ArabidopsisthalianamiR778
		ath-miR843MIMAT0004265ArabidopsisthalianamiR843
		ath-miR172e-5pMIMAT0031918ArabidopsisthalianamiR172e-5p
		ath-miR398c-5pMIMAT0031912ArabidopsisthalianamiR398c-5p
		ath-miR8180MIMAT0032779ArabidopsisthalianamiR8180
		ath-miR5655MIMAT0022427ArabidopsisthalianamiR5655
		ath-miR5645cMIMAT0022414ArabidopsisthalianamiR5645c
		ath-miR8167eMIMAT0037260ArabidopsisthalianamiR8167e
		ath-miR827MIMAT0004243ArabidopsisthalianamiR827
		ath-miR393b-3pMIMAT0031906ArabidopsisthalianamiR393b-3p
		ath-miR166b-3pMIMAT0000190ArabidopsisthalianamiR166b-3p
		ath-miR163MIMAT0000184ArabidopsisthalianamiR163
		ath-miR4228-3pMIMAT0032109ArabidopsisthalianamiR4228-3p
		ath-miR162a-3pMIMAT0000182ArabidopsisthalianamiR162a-3p
		ath-miR390b-5pMIMAT0000932ArabidopsisthalianamiR390b-5p
		ath-miR157c-3pMIMAT0031872ArabidopsisthalianamiR157c-3p
		ath-miR162b-3pMIMAT0000183ArabidopsisthalianamiR162b-3p
		ath-miR404MIMAT0001005ArabidopsisthalianamiR404
		ath-miR5020aMIMAT0020524ArabidopsisthalianamiR5020a
		ath-miR5029MIMAT0020535ArabidopsisthalianamiR5029
		ath-miR780.2MIMAT0003939ArabidopsisthalianamiR780.2
		ath-miR172aMIMAT0000203ArabidopsisthalianamiR172a
		ath-miR776MIMAT0003935ArabidopsisthalianamiR776
		ath-miR2111b-3pMIMAT0011153ArabidopsisthalianamiR2111b-3p
		ath-miR172b-5pMIMAT0000204ArabidopsisthalianamiR172b-5p
		ath-miR846-3pMIMAT0004269ArabidopsisthalianamiR846-3p
		ath-miR5660MIMAT0022434ArabidopsisthalianamiR5660
		ath-miR166e-5pMIMAT0031882ArabidopsisthalianamiR166e-5p
		ath-miR395aMIMAT0000938ArabidopsisthalianamiR395a
		ath-miR394b-5pMIMAT0000937ArabidopsisthalianamiR394b-5p
Bicellular Tricellular Unicellular	21	ath-miR834MIMAT0004254ArabidopsisthalianamiR834
		ath-miR854bMIMAT0004281ArabidopsisthalianamiR854b
		ath-miR418MIMAT0001326ArabidopsisthalianamiR418
		ath-miR3434-5pMIMAT0017737ArabidopsisthalianamiR3434-5p
		ath-miR5664MIMAT0022442ArabidopsisthalianamiR5664
		ath-miR836MIMAT0004257ArabidopsisthalianamiR836
		ath-miR393b-5pMIMAT0000935ArabidopsisthalianamiR393b-5p
		ath-miR1886.1MIMAT0007853ArabidopsisthalianamiR1886.1
		ath-miR856MIMAT0004300ArabidopsisthalianamiR856
		ath-miR5637MIMAT0022397ArabidopsisthalianamiR5637
		ath-miR397aMIMAT0000946ArabidopsisthalianamiR397a
		ath-miR841b-3pMIMAT0017742ArabidopsisthalianamiR841b-3p
		ath-miR5629MIMAT0022388ArabidopsisthalianamiR5629
		ath-miR4240MIMAT0017948ArabidopsisthalianamiR4240
		ath-miR5644MIMAT0022406ArabidopsisthalianamiR5644
		ath-miR419MIMAT0001327ArabidopsisthalianamiR419
		ath-miR8176MIMAT0032775ArabidopsisthalianamiR8176
		ath-miR4228-5pMIMAT0017944ArabidopsisthalianamiR4228-5p
		ath-miR831-3pMIMAT0004249ArabidopsisthalianamiR831-3p
		ath-miR413MIMAT0001321ArabidopsisthalianamiR413
		ath-miR5652MIMAT0022424ArabidopsisthalianamiR5652
Bicellular Mature Unicellular	17	ath-miR1886.2MIMAT0012129ArabidopsisthalianamiR1886.2
		ath-miR781bMIMAT0022420ArabidopsisthalianamiR781b
		ath-miR164c-3pMIMAT0031916ArabidopsisthalianamiR164c-3p
		ath-miR400MIMAT0001001ArabidopsisthalianamiR400
		ath-miR391-3pMIMAT0031904ArabidopsisthalianamiR391-3p
		ath-miR782MIMAT0003941ArabidopsisthalianamiR782
		ath-miR169g-3pMIMAT0000912ArabidopsisthalianamiR169g-3p
		ath-miR5015MIMAT0020519ArabidopsisthalianamiR5015
		ath-miR860MIMAT0004304ArabidopsisthalianamiR860
		ath-miR5630aMIMAT0022389ArabidopsisthalianamiR5630a
		ath-miR5632-3pMIMAT0022392ArabidopsisthalianamiR5632-3p
		ath-miR5014a-5pMIMAT0021047ArabidopsisthalianamiR5014a-5p
		ath-miR863-3pMIMAT0004310ArabidopsisthalianamiR863-3p
		ath-miR401MIMAT0001002ArabidopsisthalianamiR401
		ath-miR2933aMIMAT0014136ArabidopsisthalianamiR2933a
		ath-miR4243MIMAT0017949ArabidopsisthalianamiR4243
		ath-miR8177MIMAT0032776ArabidopsisthalianamiR8177
Mature Tricellular Unicellular	12	ath-miR781aMIMAT0003940ArabidopsisthalianamiR781a
		ath-miR853MIMAT0004276ArabidopsisthalianamiR853
		ath-miR862-3pMIMAT0004308ArabidopsisthalianamiR862-3p
		ath-miR863-5pMIMAT0004309ArabidopsisthalianamiR863-5p
		ath-miR1888aMIMAT0007855ArabidopsisthalianamiR1888a
		ath-miR837-5pMIMAT0004258ArabidopsisthalianamiR837-5p
		ath-miR8174MIMAT0032773ArabidopsisthalianamiR8174
		ath-miR833a-5pMIMAT0004252ArabidopsisthalianamiR833a-5p
		ath-miR5027MIMAT0020533ArabidopsisthalianamiR5027
		ath-miR447c-5pMIMAT0020346ArabidopsisthalianamiR447c-5p
		ath-miR826aMIMAT0004242ArabidopsisthalianamiR826a
		ath-miR832-3pMIMAT0004251ArabidopsisthalianamiR832-3p
Bicellular Mature Tricellular	7	ath-miR169b-3pMIMAT0031897ArabidopsisthalianamiR169b-3p
		ath-miR5663-5pMIMAT0022440ArabidopsisthalianamiR5663-5p
		ath-miR870-3pMIMAT0004322ArabidopsisthalianamiR870-3p
		ath-miR161.2MIMAT0006779ArabidopsisthalianamiR161.2
		ath-miR869.1MIMAT0004320ArabidopsisthalianamiR869.1
		ath-miR5635cMIMAT0022428ArabidopsisthalianamiR5635c
		ath-miR472-5pMIMAT0032014ArabidopsisthalianamiR472-5p
Bicellular Unicellular	10	ath-miR5640MIMAT0022401ArabidopsisthalianamiR5640
		ath-miR417MIMAT0001325ArabidopsisthalianamiR417
		ath-miR3440b-5pMIMAT0017945ArabidopsisthalianamiR3440b-5p
		ath-miR5638aMIMAT0022398ArabidopsisthalianamiR5638a
		ath-miR8173MIMAT0032772ArabidopsisthalianamiR8173
		ath-miR857MIMAT0004301ArabidopsisthalianamiR857
		ath-miR5636MIMAT0022396ArabidopsisthalianamiR5636
		ath-miR822-3pMIMAT0032018ArabidopsisthalianamiR822-3p
		ath-miR405aMIMAT0001006ArabidopsisthalianamiR405a
		ath-miR854aMIMAT0004280ArabidopsisthalianamiR854a
Tricellular Unicellular	9	ath-miR835-3pMIMAT0004256ArabidopsisthalianamiR835-3p
		ath-miR5999MIMAT0023525ArabidopsisthalianamiR5999
		ath-miR826bMIMAT0035543ArabidopsisthalianamiR826b
		ath-miR864-5pMIMAT0004311ArabidopsisthalianamiR864-5p
		ath-miR169a-5pMIMAT0000200ArabidopsisthalianamiR169a-5p
		ath-miR5024-3pMIMAT0021048ArabidopsisthalianamiR5024-3p
		ath-miR854cMIMAT0004282ArabidopsisthalianamiR854c
		ath-miR8169MIMAT0032767ArabidopsisthalianamiR8169
		ath-miR773b-3pMIMAT0017736ArabidopsisthalianamiR773b-3p
Mature Unicellular	8	ath-miR830-5pMIMAT0004247ArabidopsisthalianamiR830-5p
		ath-miR5996MIMAT0023519ArabidopsisthalianamiR5996
		ath-miR5630bMIMAT0022399ArabidopsisthalianamiR5630b
		ath-miR393a-3pMIMAT0031905ArabidopsisthalianamiR393a-3p
		ath-miR858bMIMAT0022417ArabidopsisthalianamiR858b
		ath-miR420MIMAT0001328ArabidopsisthalianamiR420
		ath-miR2933bMIMAT0014137ArabidopsisthalianamiR2933b
		ath-miR841a-3pMIMAT0032022ArabidopsisthalianamiR841a-3p
Bicellular Tricellular	5	ath-miR833bMIMAT0022419ArabidopsisthalianamiR833b
		ath-miR399dMIMAT0000954ArabidopsisthalianamiR399d
		ath-miR2111a-3pMIMAT0011151ArabidopsisthalianamiR2111a-3p
		ath-miR4227MIMAT0017943ArabidopsisthalianamiR4227
		ath-miR5649aMIMAT0022415ArabidopsisthalianamiR5649a
Bicellular Mature	18	ath-miR399aMIMAT0000951ArabidopsisthalianamiR399a
		ath-miR8170-5pMIMAT0032768ArabidopsisthalianamiR8170-5p
		ath-miR8182MIMAT0032781ArabidopsisthalianamiR8182
		ath-miR779.2MIMAT0004329ArabidopsisthalianamiR779.2
		ath-miR169a-3pMIMAT0031886ArabidopsisthalianamiR169a-3p
		ath-miR822-5pMIMAT0004239ArabidopsisthalianamiR822-5p
		ath-miR2939MIMAT0014143ArabidopsisthalianamiR2939
		ath-miR5656MIMAT0022429ArabidopsisthalianamiR5656
		ath-miR5635dMIMAT0022405ArabidopsisthalianamiR5635d
		ath-miR779.1MIMAT0003938ArabidopsisthalianamiR779.1
		ath-miR2112-5pMIMAT0011154ArabidopsisthalianamiR2112-5p
		ath-miR5661MIMAT0022438ArabidopsisthalianamiR5661
		ath-miR5014bMIMAT0023524ArabidopsisthalianamiR5014b
		ath-miR5639-5pMIMAT0022400ArabidopsisthalianamiR5639-5p
		ath-miR8166MIMAT0032762ArabidopsisthalianamiR8166
		ath-miR5018MIMAT0020522ArabidopsisthalianamiR5018
		ath-miR399bMIMAT0000952ArabidopsisthalianamiR399b
		ath-miR5012MIMAT0020516ArabidopsisthalianamiR5012
Mature Tricellular	8	ath-miR5645fMIMAT0022441ArabidopsisthalianamiR5645f
		ath-miR858aMIMAT0004302ArabidopsisthalianamiR858a
		ath-miR399fMIMAT0000956ArabidopsisthalianamiR399f
		ath-miR5657MIMAT0022430ArabidopsisthalianamiR5657
		ath-miR5631MIMAT0022390ArabidopsisthalianamiR5631
		ath-miR774aMIMAT0003933ArabidopsisthalianamiR774a
		ath-miR870-5pMIMAT0032025ArabidopsisthalianamiR870-5p
		ath-miR5595aMIMAT0023517ArabidopsisthalianamiR5595a
Unicellular	13	ath-miR167c-5pMIMAT0001018ArabidopsisthalianamiR167c-5p
		ath-miR849MIMAT0004271ArabidopsisthalianamiR849
		ath-miR5017-5pMIMAT0032120ArabidopsisthalianamiR5017-5p
		ath-miR406MIMAT0001009ArabidopsisthalianamiR406
		ath-miR8184MIMAT0032783ArabidopsisthalianamiR8184
		ath-miR169dMIMAT0000908ArabidopsisthalianamiR169d
		ath-miR5635bMIMAT0022418ArabidopsisthalianamiR5635b
		ath-miR5638bMIMAT0022407ArabidopsisthalianamiR5638b
		ath-miR841b-5pMIMAT0017741ArabidopsisthalianamiR841b-5p
		ath-miR5666MIMAT0022444ArabidopsisthalianamiR5666
		ath-miR774b-3pMIMAT0017740ArabidopsisthalianamiR774b-3p
		ath-miR405dMIMAT0001008ArabidopsisthalianamiR405d
		ath-miR5628MIMAT0022387ArabidopsisthalianamiR5628
Bicellular	7	ath-miR394b-3pMIMAT0031907ArabidopsisthalianamiR394b-3p
		ath-miR5647MIMAT0022411ArabidopsisthalianamiR5647
		ath-miR5648-5pMIMAT0022412ArabidopsisthalianamiR5648-5p
		ath-miR828MIMAT0004244ArabidopsisthalianamiR828
		ath-miR774b-5pMIMAT0017739ArabidopsisthalianamiR774b-5p
		ath-miR854dMIMAT0004283ArabidopsisthalianamiR854d
		ath-miR5645bMIMAT0022409ArabidopsisthalianamiR5645b
Tricellular	5	ath-miR5997MIMAT0023520ArabidopsisthalianamiR5997
		ath-miR2938MIMAT0014142ArabidopsisthalianamiR2938
		ath-miR854eMIMAT0018504ArabidopsisthalianamiR854e
		ath-miR447c-3pMIMAT0002115ArabidopsisthalianamiR447c-3p
		ath-miR169f-5pMIMAT0000910ArabidopsisthalianamiR169f-5p
Mature	24	ath-miR169eMIMAT0000909ArabidopsisthalianamiR169e
		ath-miR4245MIMAT0023523ArabidopsisthalianamiR4245
		ath-miR5998aMIMAT0023521ArabidopsisthalianamiR5998a
		ath-miR5998bMIMAT0023522ArabidopsisthalianamiR5998b
		ath-miR8179MIMAT0032778ArabidopsisthalianamiR8179
		ath-miR841a-5pMIMAT0004263ArabidopsisthalianamiR841a-5p
		ath-miR830-3pMIMAT0004248ArabidopsisthalianamiR830-3p
		ath-miR5025MIMAT0020531ArabidopsisthalianamiR5025
		ath-miR833a-3pMIMAT0004253ArabidopsisthalianamiR833a-3p
		ath-miR3933MIMAT0018348ArabidopsisthalianamiR3933
		ath-miR2111a-5pMIMAT0011150ArabidopsisthalianamiR2111a-5p
		ath-miR405bMIMAT0001007ArabidopsisthalianamiR405b
		ath-miR416MIMAT0001324ArabidopsisthalianamiR416
		ath-miR5634MIMAT0022394ArabidopsisthalianamiR5634
		ath-miR2112-3pMIMAT0011155ArabidopsisthalianamiR2112-3p
		ath-miR835-5pMIMAT0004255ArabidopsisthalianamiR835-5p
		ath-miR5663-3pMIMAT0032129ArabidopsisthalianamiR5663-3p
		ath-miR777MIMAT0003936ArabidopsisthalianamiR777
		ath-miR2111b-5pMIMAT0011152ArabidopsisthalianamiR2111b-5p
		ath-miR844-5pMIMAT0004266ArabidopsisthalianamiR844-5p
		ath-miR861-3pMIMAT0004306ArabidopsisthalianamiR861-3p
		ath-miR3932b-3pMIMAT0018347ArabidopsisthalianamiR3932b-3p
		ath-miR5632-5pMIMAT0032127ArabidopsisthalianamiR5632-5p
		ath-miR5635aMIMAT0022395ArabidopsisthalianamiR5635a

## Sheet: Supplemental Data Set S2
Supplemental Data. Oliver et al. (2021). Plant Cell.
Supplemental Data Set S2. Accumulation value of miRNA families during pollen development (values expressed in reads per million).
	Uninuclear	Binuclear	Trinuclear	Mature
miR845	4164.32	7090.96	15542.3	13556.1
miR156/157	4893.18	6501.07	7563.41	3395.34
miR161.1	4027.45	2920.07	4458.74	577.061
miR159	2687.36	2805.68	1478.02	2112.88
miR158	344.261	566.13	755.56	3275.29
miR165/166	1454.08	1624.44	1129.75	534.132
miR162	1171.3	1053.24	1143.48	140.946
miR396	299.775	345.834	211.816	381.674
miR168	185.047	236.508	136.888	417.19
miR403	99.9927	111.665	142.272	571.979
miR319	51.5819	83.721	79.8388	548.36
miR172	26.0871	34.9148	32.992	522.31
miR866	30.3258	92.7785	190.153	189.045
miR163	28.5621	16.1608	15.0789	427.604
miR160	29.4746	49.2184	55.7649	271.86
miR859	1.99974	4.2013	4.31056	379.034
miR167	142.656	77.8978	33.648	118.032
miR8175	2.43389	4.18516	4.31897	293.536
miR829	6.38115	6.57487	4.79965	262.828
miR173	1.05474	2.02543	4.75824	262.318
miR5020	22.9335	79.4045	104.78	52.6348
miR4228	35.0439	39.9985	70.9913	50.728
miR868	2.0237	1.42945	1.77391	189.73
miR5026	12.7857	28.9947	76.8286	58.3336
miR390	33.3121	26.145	27.6211	85.8928
miR398	10.1324	13.1912	17.3917	119.146
miR780.1	61.3435	60.2626	27.896	7.23184
miR408	37.1555	48.3734	48.1142	23.068
miR5658	26.7551	49.8663	32.0907	12.7232
miR394	8.18914	8.29654	5.91044	96.0258
miR829.1	32.8124	40.0954	25.558	16.5764
miR5013	0.81609	7.13108	48.1615	53.9533
miR5028	1.76588	4.77366	3.90428	93.6517
miR164	30.2379	20.52	22.6144	21.697
miR395	38.4808	29.5837	17.9642	7.65525
miR161.2	0	0.472063	2.41243	90.4905
miR472	8.96312	5.40653	6.40793	69.4186
miR824	2.57239	1.81447	3.15836	78.7646
miR171	18.8084	29.4172	16.0661	16.7881
miR447.2	0.70156	0.696278	0.712927	76.1248
miR447	12.9999	9.69486	15.2361	37.06
miR2934	14.4419	7.27115	14.4986	35.4204
miR827	0.83047	0.17407	0.795738	66.6225
miR5653	23.0566	11.9387	12.7745	18.3723
miR393	7.66922	9.83954	5.74482	39.8561
miR414	19.348	21.9892	13.4874	7.81295
miR780.2	22.5937	13.8593	5.73641	10.4017
miR5642	9.60716	5.42728	4.46	31.9892
miR840	4.94447	8.17839	13.0145	20.0062
miR391	0.34359	0.770055	0.265246	41.2286
miR823	11.9127	8.42623	11.075	10.19
miR778	0.596617	0.870348	2.66927	35.267
miR5643	5.71742	8.10172	13.7274	11.8253
miR169	0.820883	1.80122	2.54506	33.9456
miR846	0.940207	0.994271	4.44318	28.5608
miR5654	7.65536	15.5619	6.62337	4.8037
miR850	5.52192	14.1694	7.21208	6.28132
miR5021	8.59077	8.23602	7.03805	7.07414
miR170	6.66722	15.5959	6.73981	1.47762
miR397	3.55094	13.8449	9.06943	1.58419
miR8167	9.40207	5.72527	7.92501	3.37865
miR8183	5.40739	5.76793	9.18461	5.96593
miR781	0.477294	0.17407	0.22384	24.9165
miR858	0.22906	0	0.22384	23.4388
miR771	3.93716	0.783313	0.621709	18.5286
miR774	0.35797	0.0870348	0.132623	21.8546
miR869.2	10.3806	6.06304	5.03189	0.316839
miR839	6.49037	4.80766	2.31281	5.59508
miR775	4.44321	4.52292	3.24958	6.54559
miR8176	3.75124	8.75535	6.05988	0
miR3440	5.43135	9.9502	2.49524	0.316839
miR5029	0.238647	0.261104	2.40403	15.2579
miR5659	2.72526	8.72883	3.39061	2.05873
miR5660	1.77068	7.41294	5.31395	2.11129
miR831	7.37836	3.49176	5.31395	0.316839
miR399	0.119323	1.06805	0.936767	13.3569
miR5023	6.27141	5.31949	2.93452	0.316839
miR829.2	1.18365	0.733167	0.663115	11.3507
miR2936	1.18365	1.51648	3.36539	7.2844
miR4243	0.119323	0.297993	0	10.3477
miR1886.2	0.119323	0.297993	0	10.0834
miR8121	3.446	4.02723	1.24342	0.950517
miR843	1.17406	1.3793	6.71459	0.316839
miR3932	0.58703	1.20523	4.71684	3.00925
miR5022	1.26942	2.11247	0.84555	5.06798
miR773	0.233853	0.522209	0.712927	7.65525
miR402	1.29818	1.6404	3.86288	2.05873
miR779.2	0	0.17407	0	8.44518
miR8166	0	0.385028	0	7.86551
miR851	2.66295	0.994271	1.1108	3.06181
miR5663	0	0.0870348	0.397869	7.33841
miR5641	1.16447	3.29118	2.66927	0.316839
miR5019	0.11453	0.17407	0.356463	6.5996
miR2111	0.238647	0.559097	0.621709	5.59652
miR5645	0.462913	0.733167	0.397869	5.27968
miR8165	3.15462	0.733167	2.31281	0.633678
miR826	0.233853	0	0.886955	5.38481
miR860	0.11453	0.0870348	0	6.22875
miR8180	1.65135	0.85709	2.08897	1.63676
miR5655	1.05953	0.820202	2.35421	1.05565
miR852	0.58703	0.348139	0.663115	3.53635
miR5651	0.462913	0.261104	1.1522	3.22095
miR5662	0.582236	0.609243	1.20201	2.63984
miR861	0.233853	0.0870348	0.356463	4.2766
miR825	0.119323	0.907236	0.886955	2.95668
miR3434	1.279	1.97528	0.580304	0.686243
miR400	0.119323	0.297993	0	4.01233
miR5639	0.353177	1.03116	0.530492	2.42813
miR844	0.119323	0.595986	0.447681	3.11438
miR5646	1.16927	0.770055	1.95635	0.369404
miR2939	0	0.0870348	0	4.06489
miR2112	0	0.0870348	0	4.01233
miR5633	0.233853	0.981014	0.663115	1.90103
miR404	0.119323	2.08595	0.489086	1.00308
miR865	1.18365	0.348139	0.356463	1.63676
miR8172	0.119323	0.297993	0.712927	2.37557
miR833	0.4725	0.0870348	0.621709	2.27044
miR5656	0	2.64505	0	0.738808
miR847	0.820883	0.559097	0.265246	1.68933
miR832	0.591823	0.261104	1.6911	0.738808
miR854	0.945	0.85709	1.46726	0
miR415	0.119323	1.577	0.356463	1.05565
miR5640	1.65135	1.45308	0	0
miR856	1.05474	1.46633	0.580304	0
miR838	0.353177	1.32915	0.397869	1.00308
miR5016	0.825677	0.907236	0.978173	0.369404
miR2937	0.925826	0.348139	1.02798	0.738808
miR1888	0.353177	0.733167	0.580304	1.31992
miR1886.1	1.04036	0.646132	1.29323	0
miR853	0.238647	0	0.132623	2.4807
miR5027	0.353177	0	0.132623	2.27044
miR830	0.119323	0	0	2.4807
miR4221	0.45812	0.472063	0.356463	1.26736
miR418	0.711147	1.36604	0.447681	0
miR836	0.11453	1.75107	0.580304	0
miR5015	0.596617	0.0870348	0	1.68933
miR862	0.83047	0.261104	0.265246	1.00308
miR5637	0.93062	0.783313	0.580304	0
miR5664	1.53682	0.595986	0.132623	0
miR2933	0.35797	0.17407	0	1.68933
miR5635	0.119323	0.595986	0.132623	1.26736
miR842	0.467707	0.472063	0.132623	1.00308
miR869.1	0	0.770055	0.22384	1.00308
miR855	0.119323	0.683021	0.22384	0.950517
miR5661	0	0.893979	0	1.05565
miR867	0.71594	0.385028	0.132623	0.633678
miR776	0.119323	0.0870348	0.356463	1.26736
miR837	0.119323	0	0.356463	1.31992
miR5648	0.348383	0.472063	0.22384	0.738808
miR841	0.81609	0.17407	0.132623	0.633678
miR5024	0.572649	0.17407	0.621709	0.369404
miR5995	0.233853	0.297993	0.132623	1.05565
miR8171	0.58703	0.0870348	0.397869	0.633678
miR5638	0.58703	1.06805	0	0
miR5657	0	0	0.580304	1.00308
miR5630	0.22906	0.297993	0	1.05565
miR5018	0	0.472063	0	1.10821
miR5632	0.119323	0.0870348	0	1.37249
miR5665	0.45812	0.646132	0.132623	0.316839
miR5014	0.119323	0.385028	0	1.00308
miR8174	0.353177	0	0.489086	0.633678
miR8181	0.11453	0.0870348	0.936767	0.316839
miR870	0	0.17407	0.580304	0.686243
miR863	0.353177	0.17407	0.22384	0.633678
miR8179	0	0	0	1.37249
miR835	0.353177	0	0.265246	0.686243
miR8177	0.11453	0.17407	0	1.00308
miR5595	0	0	0.265246	1.00308
miR4240	0.22906	0.0870348	0.895362	0
miR413	0.238647	0.595986	0.356463	0
miR822	0.119323	0.385028	0	0.686243
miR5650	0.11453	0.297993	0.132623	0.633678
miR848	0.11453	0.0870348	0.580304	0.369404
miR5649	0	0.472063	0.671521	0
miR5629	0.119323	0.385028	0.621709	0
miR3933	0	0	0	1.10821
miR5012	0	0.683021	0	0.369404
miR416	0	0	0	1.00308
miR5634	0	0	0	1.00308
miR8173	0.233853	0.595986	0	0
miR405	0.238647	0.261104	0	0.316839
miR419	0.4725	0.0870348	0.22384	0
miR4227	0	0.297993	0.447681	0
miR777	0	0	0	0.738808
miR5652	0.11453	0.17407	0.397869	0
miR779.1	0	0.297993	0	0.369404
miR8170	0	0.297993	0	0.369404
miR4245	0	0	0	0.633678
miR5025	0	0	0	0.633678
miR5998	0	0	0	0.633678
miR782	0.22906	0.0870348	0	0.316839
miR834	0.233853	0.0870348	0.265246	0
miR864	0.35797	0	0.22384	0
miR5636	0.353177	0.17407	0	0
miR401	0.11453	0.0870348	0	0.316839
miR417	0.119323	0.385028	0	0
miR5631	0	0	0.132623	0.369404
miR8169	0.119323	0	0.356463	0
miR5644	0.11453	0.0870348	0.265246	0
miR5999	0.238647	0	0.22384	0
miR420	0.119323	0	0	0.316839
miR5996	0.119323	0	0	0.316839
miR8182	0	0.0870348	0	0.316839
miR5997	0	0	0.356463	0
miR828	0	0.297993	0	0
miR8184	0.238647	0	0	0
miR2938	0	0	0.22384	0
miR857	0.119323	0.0870348	0	0
miR406	0.119323	0	0	0
miR5666	0.119323	0	0	0
miR849	0.119323	0	0	0
miR5017	0.11453	0	0	0
miR5628	0.11453	0	0	0
miR5647	0	0.0870348	0	0

## Sheet: Supplemental Data Set S3
Supplemental Data. Oliver et al. (2021). Plant Cell.
Supplemental Data Set S3. miRNA families identified and enriched in AGO1 or AGO5 immunoprecipitates in uninuclear and mature pollen grains.
	AGO1				AGO5
	Unicellular (RPM)	Enrichment (FC)	Mature (RPM)	Enrichment (FC)	Unicellular (RPM)	Enrichment (FC)	Mature (RPM)	Enrichment (FC)
miR156	2520.73	2.55503	2152.05	5.29229	487.198	0.493828	247.896	10.3362
miR157	404.778	10.1365	16.4779	2.04183	117.775	2.94936	9.47749	-
miR158	2648.42	7.99595	134.112	3.81898	938.061	2.83214	311.869	6.80285
miR159	853.398	4.05736	15.5625	-	122.271	0.581318	23.3976	3.90198
miR160	50.4575	4.54845	81.4742	5.30528	33.9052	3.05636	5.33109	-
miR161.1	1090.82	6.64359	649.047	5.94616	182.554	1.11184	232.199	5.06519
miR161.2	20.0561	2.82511	1.06801	-	2.83408	0.399211	1.77703	-
miR162	1274.65	15.7834	30.0569	2.4214	393.004	4.86641	7.70046	-
miR163	39.7175	1.1476	7.62867	-	33.2927	0.961961	9.18132	2.48308
miR164	19.6732	3.16679	0.305147	-	1.88939	0.304134	2.0732	-
miR165	332.817	5.59724	226.114	3.71971	78.0619	1.31283	7.10812	-
miR166	494.075	13.1774	14.9522	-	127.975	3.41319	13.9201	2.12835
miR167	249.683	1.8663	6.10293	-	26.5397	0.198376	8.58898	-
miR168	294.256	1.29911	9.91727	-	124.388	0.549162	21.3244	-
miR169	9.39409	-	0.762867	-	4.25113		2.0732	-
miR170	8.20417	3.36169	0.152573	-	0.472347	0.193546	0.592343	-
miR171	51.5458	4.07574	1.22059	-	10.1996	0.806484	2.0732	-
miR172	80.0755	1.67886	62.4025	4.94316	30.7908	0.64556	249.08	9.72934
miR173	58.4584	3.21332	41.8051	4.38034	2.36174	0.129819	2.96172	-
miR319	46.5462	6.35749	3.96691	-	5.33597	0.728811	5.03492	-
miR390	63.2713	3.00214	1.37316	-	73.2502	3.47563	15.4009	7.09451
miR391	26.3046	19.7575	1.22059	-	13.9784	10.4992	4.73875	-
miR393	161.476	45.4911	1.52573	-	30.7908	8.67444	3.25789	-
miR394	44.0766	13.2468	31.4301	2.65962	40.326	12.1196	1.77703	-
miR396	1032.48	10.6257	7.17095	-	299.686	3.08419	9.47749	2.48308
miR397	7.69607	-	0.45772	-			1.18469	-
miR398	330.174	18.3711	3.81433	-	91.568	5.09489	7.10812	-
miR399	1.87764	1.69291	2.13603	-			1.18469	-
miR400	1.87764	-	0.305147	-	0.472347		0.296172	-
miR401			0.305147	-			-	-
miR402	1.38135	-	0.610293	-	0.944695		-	-
miR403	307.546	6.18873	56.6047	2.5933	94.6823	1.90529	267.147	4.82301
miR404	0.197335	-			0.472347
miR405			0.152573	-			-	-
miR408	98.6769	13.0806	2.2886	-	40.8503	5.41512	14.8086	-
miR413			-	-			0.296172	-
miR414	1.97335	0.741094	0.45772	-	14.4507	5.42698	4.44258	-
miR415			0.305147	-			-	-
miR416	0.592005	-			0.944695
miR417	3.65365	-			0.944695
miR418	0.197335	-			1.88939		0.888515	-
miR419	0.39467	-			0.944695		0.296172	-
miR420					0.472347
miR447	9.37637	1.921	21.9706	3.76954			36.7253	13.4796
miR447.2	19.2549	14.4624	6.71323	3.14128	1.88939	1.41912	5.03492	-
miR472	18.878	3.69921	12.3584	-	0.472347	0.0925582	3.25789	-
miR771	1.28563	0.48282	1.67831	-			3.25789	-
miR773	1.87764	-	3.50919	-	0.472347		-	-
miR774	0.197335	-	1.67831	-	1.41704		0.296172	-
miR775	17.2757	3.89402	5.79779	-	8.6424	1.94804	1.18469	-
miR776	1.48297	-			0.472347
miR777					0	0	0.296172	-
miR778	16.6896	4.42475	0.762867	-	2.83408	0.751374	-	-
miR779.2	7.70788	3.15833	0.610293	-	0	0	0.888515	-
miR780.1	63.4568	6.21863	0.305147	-	22.0083	2.15677	0.296172	-
miR780.2	25.8686	1.85091	0.610293	-	5.66817	0.40556	1.48086	-
miR781	10.7695	3.23667	1.67831	-	7.69771	2.31347	-	-
miR822	1.48297	-	0.305147	-	0		0.888515	-
miR823	13.9151	5.70175	4.5772	-	0.944695	0.387092	0.592343	-
miR824	6.81101	0.829769	0.762867	-	11.1443	1.35768	38.2061	15.0758
miR825	7.61217	-			2.36174
miR826	2.57126	-	1.22059	-	0		-	-
miR827	3.3606	0.688509	1.83088	-	0.472347	0.096773	0.592343	-
miR829	7.11588	0.203012	0.45772	-	21.0636	0.600932	4.1464	-
miR829.1	3.55794	0.188678	1.06801	-	3.77878	0.20039	2.96172	-
miR829.2	19.3447	1.64525	3.66176	-	0.472347	0.0401726	5.03492	-
miR830			0.305147	-			-	-
miR831	2.07497	1.55852	0.45772	-	3.77878	2.83825	0.888515	-
miR832	1.48297	-	0.152573	-	0		-	-
miR833	1.28563	-	0.610293	-	0		1.77703	-
miR835					0.472347		0.296172	-
miR836	0.39467	-			0.472347
miR837	0.592005	-	0.45772	-	4.86362		0.296172	-
miR838	1.87764	1.69291			0	0	0.592343	-
miR839	10.8534	0.698778	2.89889	-	0.472347	0.0304112	1.18469	-
miR840	3.06165	0.862531	1.67831	-	2.83408	0.798422	14.5124	2.12835
miR841	1.28563	0.96564	0.152573	-	0	0	-	-
miR842	0.197335	-	0.152573	-	0		-	-
miR843	5.0409	-	0.610293	-	1.41704		0.296172	-
miR844			0.610293	-	0.472347		0.592343	-
miR845	9737.33	14.4328	4632.89	4.35955	3427.06	5.07963	6733.76	5.83119
miR846	8.10255	-	2.2886	-	1.41704		66.0463	29.2649
miR847			0.152573	-	0.472347		-	-
miR848	0.592005	0.444656	0.152573	-	0	0	0.888515	-
miR850	5.33986	-	14.0367	-	12.089		7.40429	-
miR851	1.87764	-	0.610293	-	0.944695		1.18469	-
miR853	0.39467	-	0.305147	-	4.86362		-	-
miR854	1.48297	-	0.152573	-	0.472347		0.592343	-
miR855	0.197335	-	0.305147	-	0.944695		-	-
miR856	0.78934	0.592875			0.472347	0.354781
miR857	1.28563	-			0
miR858	5.5372	-	3.35661	-	0.944695		2.0732	-
miR859	155.122	8.32329	180.494	11.6489	9.11475	0.489065	3.55406	2.48308
miR861	1.28563	1.15915			0	0	0.592343	-
miR862	0.39467	-	0.152573	-	0.472347		0.592343	-
miR863	1.28563	-			0		1.18469	-
miR864	2.07497	1.87084	0.305147	-	0	0	0.296172	-
miR865	1.38135	-			0		0.296172	-
miR866	16.211	4.56699	3.66176	-	20.5912	5.80099	1.18469	-
miR867	2.86431	-			0.472347
miR868	63.5832	8.1897	12.3584	2.72244	25.1227	3.23587	0.592343	-
miR869.1	0.592005	0.222328			0	0
miR869.2	14.3157	5.86589	2.13603	-	7.08521	2.90319	-	-
miR870	0.592005	-	0.152573	-	0		-	-
miR1886.1	0.197335	-			0
miR1886.2	3.25898	-	1.06801	-	0.472347		0.592343	-
miR1888			0.152573	-			-	-
miR2111			1.22059	-	0.944695		0.296172	-
miR2112	1.6803	-	0.152573	-	0		1.77703	-
miR2934	76.8047	4.43811	26.09	8.16733	4.25113	0.245649	2.96172	-
miR2936	2.27231	-	0.45772	-	17.425		1.48086	-
miR2937	0.197335	0.0808587	-	-	0.472347	0.193546	0.888515	-
miR2939	0.986675	-	1.06801	-	0		-	-
miR3434	0.197335	-	0.152573	-	0		-	-
miR3440	1.18401	-	0.152573	-	0.472347		0.592343	-
miR3932	5.33986	4.81452	0.610293	-	8.17006	7.36629	1.18469	-
miR3933			0.152573	-			-	-
miR4221	1.6803	1.51499	0.152573	-	0	0	-	-
miR4228	43.1561	0.98236	10.2224	-	33.6249	0.765402	7.70046	-
miR4243	30.9213	-	0.762867	-	5.33597		0.296172	-
miR4245	0.197335	0.177921			0	0
miR5012	3.16327	-	0.610293	-	0.472347		-	-
miR5013	2.7686	2.0795	38.9062	3.9266	0.472347	0.354781	0.296172	-
miR5015	0.986675	-	1.06801	-	0		-	-
miR5016	0.197335	-	0.305147	-	4.86362		2.36937	-
miR5017					1.41704
miR5018	0.197335	-			0
miR5019	0.78934	0.237228	0.152573	-	0	0	0.296172	-
miR5020	1.38135	0.18867	0.610293	-	0	0	0.888515	-
miR5021	7.51055	2.82059	-	-	12.089	4.54003	2.66555	-
miR5022	1.18401	0.266882	2.59375	-	0	0	0.888515	-
miR5024	0.197335	-	-	-	0		1.48086	-
miR5025	1.28563	1.15915	-	-	0	0	1.18469	-
miR5026	55.7666	8.10921	0.45772	-	25.1227	3.65317	2.66555	-
miR5027			0.152573	-	0.944695		-	-
miR5028	25.1691	1.74535	27.1581	2.49208	27.4844	1.9059	13.0316	4.25671
miR5029			0.762867	-	0.472347		1.18469	-
miR5595					0.472347
miR5629	1.38135	-			0.472347
miR5630	0.197335	-			0.472347
miR5631	0.197335	-
miR5632			0.45772	-			-	-
miR5633			0.152573	-			-	-
miR5634	9.39409	-	0.152573	-	2.36174		-	-
miR5635	0.197335	-
miR5636			0.152573	-	0.472347	0.425878	-	-
miR5638	1.6803	-	0.152573	-			-	-
miR5639			0.610293	-	0.472347		0.592343	-
miR5641	1.18401	-	1.83088	-	13.506		3.25789	-
miR5642	14.0403	0.21236	1.52573	-	10.0594	0.152149	4.44258	-
miR5643	1.6803	0.757497	0.762867	-	0.472347	0.212939	2.36937	-
miR5644			0.152573	-			0.296172	-
miR5645	1.6803	-			0.472347
miR5646	1.48297	-			0.472347
miR5648	0.592005	-					0.296172	-
miR5649			0.152573	-			-	-
miR5650	1.28563	0.96564			4.86362	3.65308
miR5651	2.27231	-
miR5653	3.3606	0.605997	0.305147	-	0.944695	0.170351	6.81195	-
miR5654	12.4557	-	5.64521	-	7.22536		2.36937	-
miR5657					0.472347	0.212939
miR5658	12.1568	2.49064	0.762867	-	24.0378	4.92479	6.51578	-
miR5659	1.28563	-	0.305147	-	1.41704		1.48086	-
miR5663	3.85689	1.15915	0.152573	-			0.888515	-
miR5664			0.45772	-	2.83408		-	-
miR5665	1.28563	-			1.41704
miR5996			0.45772	-			-	-
miR5997	0.39467	-			0.472347
miR5998	0.197335	-	0.152573	-	0.472347		-	-
miR8121	1.6803	0.280513	0.152573	-	1.88939	0.315419	-	-
miR8166	0.78934	-	-	-			1.48086	-
miR8167			0.305147	-			1.18469	-
miR8171			-	-			0.592343	-
miR8172			0.152573	-	0.472347		-	-
miR8175	26.0837	0.32749	1.37316	-	61.6699	0.774289	1.18469	-
miR8176	1.28563	-			24.7905
miR8179			0.152573	-			-	-
miR8180	1.28563	-	-	-			0.296172	-
miR8182	0.592005	-	0.305147	-			0.592343	-
miR8183	2.96003	-	2.13603	-	0.472347		2.0732	-

## Sheet: Supplemental Data Set S4
Supplemental Data. Oliver et al. (2021). Plant Cell.
Supplemental Dataset S4. Pollen miRNA-targeted genes identified by PARE sequencing
Gene	Symbols	Cleavage position	miRNA	Uninuclear#1	Uninuclear#2	Binuclear#1	Binuclear#2	Mature#1	Mature#2	Mature#3
AT1G01340.1	ATCNGC10,CNGC10,ACBK1	2338	>miRNAs.ath-miR5025	-	yes	yes	-	-	-	-
AT1G01340.2	CNGC10	2326	>miRNAs.ath-miR5025	-	-	yes	-	-	-	-
AT1G02860.1	NLA,BAH1	269	>miRNAs.ath-miR827	-	yes	-	-	-	-	-
AT1G02860.2	NLA	269	>miRNAs.ath-miR827	-	yes	-	-	-	-	-
AT1G03190.1	ATXPD,UVH6	35	>miRNAs.ath-miR5021	yes	yes	-	-	-	-	-
AT1G03457.2		1169	>miRNAs.ath-miR2934-5p	-	-	-	-	-	yes	-
AT1G03730.1		252	>miRNAs.ath-miR156a-5p	yes	yes	yes	yes	yes	yes	yes
AT1G04090.1		1870	>miRNAs.ath-miR1886.3	-	-	-	-	-	-	yes
AT1G04290.1		697	>miRNAs.ath-miR782	-	-	yes	-	yes	yes	-
AT1G06040.1	STO	707	>miRNAs.ath-miR1886.1	yes	-	-	-	-	-	-
AT1G06580.1		1096	>miRNAs.ath-miR400	yes	yes	-	-	-	-	-
AT1G06770.2	DRIP1	1659	>miRNAs.ath-miR447a.2-3p	-	-	-	yes	-	yes	-
AT1G06780.1	GAUT6	1957	>miRNAs.ath-miR5632-5p	-	-	yes	-	-	-	-
AT1G06780.2	GAUT6	2109	>miRNAs.ath-miR5632-5p	-	-	yes	-	-	-	-
AT1G08060.1	MOM,MOM1	6496	>miRNAs.ath-miR5025	-	-	yes	-	-	-	-
AT1G08060.2	MOM,MOM1	6228	>miRNAs.ath-miR5025	-	-	yes	-	-	-	-
AT1G08130.1	ATLIG1,LIG1	1621	>miRNAs.ath-miR172d-5p	-	-	yes	-	-	-	-
AT1G08520.1	ALB1,ALB-1V,V157,PDE166,CHLD	1104	>miRNAs.ath-miR5595a	-	yes	-	-	-	-	-
AT1G08830.1	CSD1	128	>miRNAs.ath-miR398a-3p	yes	-	-	-	-	-	-
AT1G09340.1	CRB,CSP41B,HIP1.3	409	>miRNAs.ath-miR399d	-	yes	-	-	-	-	-
AT1G09480.1		47	>miRNAs.ath-miR5638a	-	-	-	-	-	-	yes
AT1G09510.1		901	>miRNAs.ath-miR5638a	-	-	-	-	-	-	yes
AT1G09600.1		1485	>miRNAs.ath-miR781a	-	-	-	-	-	yes	-
AT1G10120.1		1317	>miRNAs.ath-miR396a-5p	-	yes	-	-	-	-	-
AT1G12250.1		483	>miRNAs.ath-miR822-3p	yes	yes	-	-	-	-	-
AT1G12250.2		478	>miRNAs.ath-miR822-3p	-	yes	-	-	-	-	-
AT1G12300.1		2986	>miRNAs.ath-miR826b	-	-	yes	-	-	-	-
AT1G12820.1	AFB3	1895	>miRNAs.ath-miR393a-5p	yes	yes	-	-	-	yes	yes
AT1G13210.1	ACA.l	2660	>miRNAs.ath-miR5661	-	yes	-	-	-	-	-
AT1G13270.1	MAP1C,MAP1B	1226	>miRNAs.ath-miR417	-	-	-	-	yes	-	-
AT1G13270.2	MAP1C,MAP1B	1326	>miRNAs.ath-miR417	-	-	-	-	yes	-	-
AT1G15390.1	PDF1A,ATDEF1	621	>miRNAs.ath-miR391-3p	yes	-	-	-	-	-	-
AT1G16890.1	UBC36,UBC13B	725	>miRNAs.ath-miR5014a-3p	-	-	-	yes	-	-	-
AT1G16890.2	UBC36,UBC13B	744	>miRNAs.ath-miR5014a-3p	-	-	-	yes	-	-	-
AT1G16890.3	UBC36	771	>miRNAs.ath-miR5014a-3p	-	-	-	yes	-	-	-
AT1G17290.1	AlaAT1	1904	>miRNAs.ath-miR156h	-	-	-	-	-	yes	-
AT1G17590.1	NF-YA8	1243	>miRNAs.ath-miR169a-5p	-	yes	-	-	-	-	-
AT1G17590.2	NF-YA8	1210	>miRNAs.ath-miR169a-5p	-	yes	-	-	-	-	-
AT1G17590.3	NF-YA8	1621	>miRNAs.ath-miR169b-5p	-	yes	-	-	-	-	-
AT1G17590.4	NF-YA8	1516	>miRNAs.ath-miR169a-5p	-	yes	-	-	-	-	-
AT1G18790.1		773	>miRNAs.ath-miR5021	-	-	-	-	yes	-	-
AT1G18990.1		698	>miRNAs.ath-miR159a	yes	-	-	-	-	yes	yes
AT1G19500.1		282	>miRNAs.ath-miR397b	yes	yes	yes	yes	yes	yes	yes
AT1G20696.1	HMGB3,NFD3,NFD03	728	>miRNAs.ath-miR5021	yes	-	yes	yes	-	-	-
AT1G20696.2	HMGB3,NFD3,NFD03	726	>miRNAs.ath-miR5021	-	-	yes	yes	-	-	-
AT1G20696.3	HMGB3,NFD3,NFD03	728	>miRNAs.ath-miR5021	-	-	yes	yes	-	-	-
AT1G23600.1		541	>miRNAs.ath-miR396b-5p	-	-	yes	-	-	-	-
AT1G24095.1		703	>miRNAs.ath-miR162a-3p	-	yes	-	-	-	-	-
AT1G24800.1		843	>miRNAs.ath-miR859	yes	-	-	-	yes	yes	-
AT1G24881.1		846	>miRNAs.ath-miR859	yes	-	-	-	yes	yes	-
AT1G25055.1		804	>miRNAs.ath-miR859	yes	-	-	-	yes	yes	-
AT1G25150.1		781	>miRNAs.ath-miR859	yes	-	-	-	yes	yes	-
AT1G25211.1		781	>miRNAs.ath-miR859	yes	-	-	-	yes	yes	-
AT1G25490.1	RCN1,REGA,ATBBETABETA,EER1	1865	>miRNAs.ath-miR846-3p	-	-	yes	yes	-	-	-
AT1G26740.1		601	>miRNAs.ath-miR172a	yes	-	-	-	-	-	-
AT1G27340.1		1383	>miRNAs.ath-miR394a	yes	-	-	-	yes	yes	-
AT1G27360.1	SPL11	1263	>miRNAs.ath-miR156g	yes	yes	-	-	-	-	-
AT1G27360.1	SPL11	1264	>miRNAs.ath-miR157a-5p	yes	yes	-	-	-	-	-
AT1G27360.2	SPL11	1223	>miRNAs.ath-miR156g	yes	yes	-	-	-	-	-
AT1G27360.2	SPL11	1224	>miRNAs.ath-miR157a-5p	yes	yes	-	-	-	-	-
AT1G27360.3	SPL11	1250	>miRNAs.ath-miR156g	yes	yes	-	-	-	-	-
AT1G27360.3	SPL11	1251	>miRNAs.ath-miR157a-5p	yes	yes	-	-	-	-	-
AT1G27360.4	SPL11	1310	>miRNAs.ath-miR156g	yes	yes	-	-	-	-	-
AT1G27360.4	SPL11	1311	>miRNAs.ath-miR157a-5p	yes	yes	-	-	-	-	-
AT1G27370.1	SPL10	2379	>miRNAs.ath-miR157a-5p	yes	yes	-	-	-	-	-
AT1G27370.1	SPL10	2378	>miRNAs.ath-miR156g	yes	yes	-	-	-	yes	-
AT1G27370.2	SPL10	1457	>miRNAs.ath-miR157a-5p	yes	yes	-	-	-	-	-
AT1G27370.2	SPL10	1456	>miRNAs.ath-miR156g	yes	yes	-	-	-	yes	-
AT1G27370.3	SPL10	1239	>miRNAs.ath-miR157a-5p	yes	yes	-	-	-	-	-
AT1G27370.3	SPL10	1238	>miRNAs.ath-miR156g	yes	yes	-	-	-	yes	-
AT1G27370.4	SPL10	1326	>miRNAs.ath-miR157a-5p	yes	yes	-	-	-	-	-
AT1G27370.4	SPL10	1325	>miRNAs.ath-miR156g	yes	yes	-	-	-	yes	-
AT1G30330.1	ARF6	3327	>miRNAs.ath-miR167a-5p	yes	yes	-	-	-	-	-
AT1G30330.2	ARF6	3247	>miRNAs.ath-miR167a-5p	yes	yes	-	-	-	-	-
AT1G30490.1	PHV,ATHB9	806	>miRNAs.ath-miR165a-3p	yes	yes	-	-	-	-	-
AT1G31280.1	AGO2	3233	>miRNAs.ath-miR403-3p	yes	yes	yes	yes	yes	yes	yes
AT1G31440.1		368	>miRNAs.ath-miR3932a	-	yes	-	-	-	-	-
AT1G33120.1		310	>miRNAs.ath-miR5630a	-	yes	-	-	yes	-	-
AT1G33140.1	PGY2	310	>miRNAs.ath-miR5630a	-	yes	-	-	yes	-	-
AT1G35490.1		964	>miRNAs.ath-miR833a-5p	yes	-	-	-	-	-	-
AT1G38790.1		209	>miRNAs.ath-miR5643a	yes	yes	yes	yes	yes	yes	yes
AT1G47550.2	SEC3A	2735	>miRNAs.ath-miR157c-3p	-	-	-	yes	-	-	-
AT1G48040.1		1518	>miRNAs.ath-miR856	-	-	-	-	yes	yes	-
AT1G48410.1	AGO1	522	>miRNAs.ath-miR168a-5p	yes	yes	-	-	yes	-	-
AT1G48410.2	AGO1	522	>miRNAs.ath-miR168a-5p	yes	yes	-	-	yes	-	-
AT1G48410.3	AGO1	532	>miRNAs.ath-miR168a-5p	yes	yes	-	-	yes	-	-
AT1G50010.1	TUA2	682	>miRNAs.ath-miR8167a	-	-	-	-	yes	yes	-
AT1G50990.1		1347	>miRNAs.ath-miR391-5p	-	-	-	-	yes	yes	yes
AT1G51480.1		811	>miRNAs.ath-miR472-3p	-	yes	-	-	-	-	-
AT1G52150.1	ATHB-15,ATHB15,CNA,ICU4	1279	>miRNAs.ath-miR165a-3p	-	yes	-	-	-	-	-
AT1G52150.2	ATHB-15,ATHB15,CNA,ICU4	1279	>miRNAs.ath-miR165a-3p	yes	yes	-	-	-	-	-
AT1G52150.3	ATHB-15,ATHB15,CNA,ICU4	1279	>miRNAs.ath-miR165a-3p	yes	yes	-	-	-	-	-
AT1G52827.1	CDT1,ATCDT1	257	>miRNAs.ath-miR1887	-	-	-	-	yes	-	-
AT1G53160.1	SPL4	602	>miRNAs.ath-miR156a-5p	-	yes	-	-	-	-	-
AT1G53230.1	TCP3	1195	>miRNAs.ath-miR319a	-	yes	-	-	-	-	-
AT1G53320.1	AtTLP7,TLP7	960	>miRNAs.ath-miR5013	yes	-	-	-	yes	yes	-
AT1G54160.1	NFYA5,NF-YA5	1295	>miRNAs.ath-miR169a-5p	yes	yes	-	-	-	-	-
AT1G55570.1	sks12	1992	>miRNAs.ath-miR5021	-	-	-	-	-	yes	yes
AT1G56010.1	NAC1,anac021	788	>miRNAs.ath-miR164a	yes	yes	-	yes	yes	yes	-
AT1G56010.2	NAC1,ANAC022	813	>miRNAs.ath-miR164a	yes	yes	-	yes	yes	yes	-
AT1G57620.1		871	>miRNAs.ath-miR4245	yes	-	-	-	-	-	-
AT1G60950.1	FEDA,ATFD2	594	>miRNAs.ath-miR5651	-	yes	-	-	-	-	-
AT1G61290.1	SYP124,ATSYP124	79	>miRNAs.ath-miR172a	-	-	-	-	-	-	yes
AT1G61700.1		459	>miRNAs.ath-miR5633	-	-	-	yes	-	-	-
AT1G62380.1	ACO2,ATACO2	1183	>miRNAs.ath-miR2939	-	-	-	yes	-	-	-
AT1G62590.1		1050	>miRNAs.ath-miR161.2	-	yes	-	-	-	-	-
AT1G62720.1		996	>miRNAs.ath-miR400	yes	yes	-	-	-	-	-
AT1G62860.1		425	>miRNAs.ath-miR158b	yes	yes	-	-	-	-	-
AT1G62910.1		988	>miRNAs.ath-miR161.1	-	yes	-	-	yes	-	-
AT1G62930.1		976	>miRNAs.ath-miR161.1	-	yes	-	-	yes	-	-
AT1G63057.1		160	>miRNAs.ath-miR5658	yes	yes	yes	yes	yes	yes	yes
AT1G63060.1		428	>miRNAs.ath-miR823	yes	yes	yes	yes	yes	yes	yes
AT1G63130.1		1103	>miRNAs.ath-miR161.1	-	yes	-	-	yes	-	-
AT1G63150.1		997	>miRNAs.ath-miR161.2	-	yes	-	-	-	-	-
AT1G63230.1		938	>miRNAs.ath-miR161.2	-	-	-	-	-	-	yes
AT1G63330.1		775	>miRNAs.ath-miR161.2	-	yes	-	-	-	-	-
AT1G63400.1		1000	>miRNAs.ath-miR161.2	yes	yes	-	-	-	-	-
AT1G63630.1		250	>miRNAs.ath-miR161.2	-	-	-	-	-	-	yes
AT1G63770.1		3132	>miRNAs.ath-miR158a-3p	-	-	-	-	yes	-	-
AT1G63770.2		3234	>miRNAs.ath-miR158a-3p	-	-	-	-	yes	-	-
AT1G63770.3		3152	>miRNAs.ath-miR158a-3p	-	-	-	-	yes	-	-
AT1G63770.4		3138	>miRNAs.ath-miR158a-3p	-	-	-	-	yes	-	-
AT1G63770.5		3323	>miRNAs.ath-miR158a-3p	-	-	-	-	yes	-	-
AT1G64065.1		243	>miRNAs.ath-miR5021	yes	-	-	-	-	-	-
AT1G64360.1		115	>miRNAs.ath-miR841b-3p	-	yes	-	-	-	-	-
AT1G66880.1		3557	>miRNAs.ath-miR5650	-	yes	-	-	-	-	-
AT1G67230.1	LINC1	1382	>miRNAs.ath-miR413	-	-	yes	-	-	-	-
AT1G69170.1		1307	>miRNAs.ath-miR156g	yes	yes	-	-	yes	yes	-
AT1G69170.1		1308	>miRNAs.ath-miR157a-5p	yes	yes	-	-	-	-	yes
AT1G69770.1	CMT3	2037	>miRNAs.ath-miR823	yes	yes	-	-	-	-	-
AT1G70700.1	JAZ9,TIFY7	860	>miRNAs.ath-miR169d	-	yes	-	-	-	-	-
AT1G70700.2	TIFY7	788	>miRNAs.ath-miR169d	-	yes	-	-	-	-	-
AT1G71910.1		233	>miRNAs.ath-miR5021	-	-	-	-	yes	-	-
AT1G71970.1		62	>miRNAs.ath-miR5021	yes	yes	yes	yes	yes	yes	yes
AT1G72520.1	LOX4	2184	>miRNAs.ath-miR5015	-	yes	-	-	-	-	-
AT1G72830.1	HAP2C,ATHAP2C,NF-YA3	1500	>miRNAs.ath-miR169h	yes	yes	-	-	yes	-	-
AT1G72830.2	HAP2C,ATHAP2C,NF-YA3	1503	>miRNAs.ath-miR169h	yes	yes	-	-	yes	-	-
AT1G72830.3	HAP2C,ATHAP2C,NF-YA3	1424	>miRNAs.ath-miR169h	yes	yes	-	-	yes	-	-
AT1G73450.1		2521	>miRNAs.ath-miR848	-	-	-	-	yes	-	-
AT1G73500.1	ATMKK9,MKK9	144	>miRNAs.ath-miR5658	-	yes	-	-	-	-	-
AT1G74000.1	SS3	589	>miRNAs.ath-miR5636	-	-	-	-	-	-	yes
AT1G76810.1		3497	>miRNAs.ath-miR771	-	yes	-	-	yes	-	-
AT1G76940.2		731	>miRNAs.ath-miR867	-	-	-	-	-	yes	-
AT1G77850.1	ARF17	1420	>miRNAs.ath-miR160a-5p	yes	yes	-	-	-	-	-
AT1G77980.1	AGL66	358	>miRNAs.ath-miR834	-	-	-	-	-	-	yes
AT1G79245.1		4554	>miRNAs.ath-miR830-5p	yes	-	-	-	-	yes	yes
AT1G80280.1		317	>miRNAs.ath-miR856	-	-	-	-	-	yes	-
AT2G02140.1	LCR72,PDF2.6	165	>miRNAs.ath-miR782	yes	-	-	-	-	-	-
AT2G02810.1	ATUTR1,UTR1	1240	>miRNAs.ath-miR407	yes	yes	-	-	yes	yes	yes
AT2G03220.1	FT1,ATFUT1,ATFT1,MUR2	1501	>miRNAs.ath-miR158a-3p	-	-	-	-	-	yes	-
AT2G03470.2		1166	>miRNAs.ath-miR777	-	-	-	-	-	yes	-
AT2G06095.1		452	>miRNAs.ath-miR401	yes	yes	-	-	yes	yes	yes
AT2G10606.1	MIR396A	132	>miRNAs.ath-miR396a-5p	yes	-	-	-	yes	-	-
AT2G11220.1		1556	>miRNAs.ath-miR401	-	-	-	-	-	yes	-
AT2G17830.1		774	>miRNAs.ath-miR859	yes	yes	-	-	-	-	-
AT2G19385.1		1051	>miRNAs.ath-miR5647	-	-	-	yes	-	-	-
AT2G21330.1	FBA1	103	>miRNAs.ath-miR5636	-	yes	-	-	-	-	-
AT2G21330.2	FBA1	103	>miRNAs.ath-miR5636	-	yes	-	-	-	-	-
AT2G21330.3	FBA1	75	>miRNAs.ath-miR5636	-	yes	-	-	-	-	-
AT2G21420.1		1211	>miRNAs.ath-miR414	-	-	-	-	-	yes	-
AT2G21420.1		1229	>miRNAs.ath-miR414	-	-	-	-	-	yes	-
AT2G21520.1		2426	>miRNAs.ath-miR5998a	-	-	-	-	-	-	yes
AT2G21520.2		2157	>miRNAs.ath-miR5998a	-	-	-	-	-	-	yes
AT2G21540.3	SFH3	203	>miRNAs.ath-miR855	-	-	-	-	-	yes	-
AT2G22740.1	SUVH6,SDG23	975	>miRNAs.ath-miR2934-5p	-	-	-	-	yes	-	-
AT2G22740.1	SUVH6,SDG23	1186	>miRNAs.ath-miR778	yes	-	-	-	yes	yes	-
AT2G22740.2	SUVH6	975	>miRNAs.ath-miR2934-5p	-	-	-	-	yes	-	-
AT2G22740.2	SUVH6	1186	>miRNAs.ath-miR778	yes	-	-	-	yes	yes	-
AT2G22810.1	ACS4,ACC4,ATACS4	727	>miRNAs.ath-miR419	-	yes	-	-	-	-	-
AT2G22840.1	AtGRF1,GRF1	792	>miRNAs.ath-miR396a-5p	yes	yes	-	-	-	-	-
AT2G23120.1		271	>miRNAs.ath-miR8176	-	-	yes	yes	yes	yes	-
AT2G23900.1		876	>miRNAs.ath-miR845b	-	-	-	-	yes	yes	-
AT2G24450.1	FLA3	578	>miRNAs.ath-miR5644	yes	-	-	-	yes	yes	-
AT2G25520.1		1410	>miRNAs.ath-miR3933	yes	-	-	-	-	-	-
AT2G27400.1	TAS1A	379	>miRNAs.ath-miR173-5p	yes	yes	yes	yes	yes	yes	-
AT2G28350.1	ARF10	1340	>miRNAs.ath-miR160a-5p	yes	yes	-	-	-	-	-
AT2G28550.1	RAP2.7,TOE1	1568	>miRNAs.ath-miR172c	yes	yes	-	-	-	-	-
AT2G28550.2	RAP2.7,TOE1	1640	>miRNAs.ath-miR172c	yes	yes	-	-	-	-	-
AT2G28550.3	RAP2.7	1613	>miRNAs.ath-miR172c	yes	yes	-	-	-	-	-
AT2G30140.2		1114	>miRNAs.ath-miR447c-5p	-	yes	-	-	-	-	-
AT2G31585.1		647	>miRNAs.ath-miR849	-	-	-	-	-	yes	-
AT2G31585.2		527	>miRNAs.ath-miR849	-	-	-	-	-	yes	-
AT2G32235.1		1946	>miRNAs.ath-miR5658	-	-	yes	-	-	-	-
AT2G32310.1		826	>miRNAs.ath-miR5658	-	yes	-	-	-	-	-
AT2G32460.1	MYB101,ATMYB101,ATM1	1015	>miRNAs.ath-miR159c	-	-	-	-	yes	yes	yes
AT2G32460.2	MYB101,ATMYB101,ATM1	983	>miRNAs.ath-miR159c	-	-	-	-	yes	yes	yes
AT2G32710.1	KRP4,ACK2,ICK7	1362	>miRNAs.ath-miR5655	-	-	yes	-	-	-	-
AT2G33120.2	SAR1,VAMP722,ATVAMP722	1018	>miRNAs.ath-miR400	-	yes	-	-	-	-	-
AT2G33810.1	SPL3	797	>miRNAs.ath-miR156a-5p	yes	yes	-	-	yes	-	-
AT2G34010.1		449	>miRNAs.ath-miR159a	yes	yes	yes	yes	yes	yes	yes
AT2G34710.1	PHB,ATHB14,ATHB-14,PHB-1D	881	>miRNAs.ath-miR165a-3p	yes	yes	-	-	-	-	-
AT2G35670.1	FIS2,FIE2	202	>miRNAs.ath-miR5633	-	-	yes	-	-	-	-
AT2G35930.1	PUB23	1260	>miRNAs.ath-miR396b-5p	-	yes	-	-	-	-	-
AT2G36170.1		143	>miRNAs.ath-miR5024-3p	-	yes	-	-	-	-	-
AT2G36400.1	AtGRF3,GRF3	757	>miRNAs.ath-miR396a-5p	yes	yes	-	-	yes	-	-
AT2G37340.1	RSZ33,ATRSZ33,RS2Z33,AT-RS2Z33	798	>miRNAs.ath-miR842	-	yes	-	-	yes	-	-
AT2G37340.2	RSZ33,RS2Z33,AT-RS2Z33	938	>miRNAs.ath-miR842	-	yes	-	-	yes	-	-
AT2G37340.3	RSZ33,RS2Z33,AT-RS2Z33	1016	>miRNAs.ath-miR842	-	yes	-	-	yes	-	-
AT2G37410.1	ATTIM17-2,TIM17,TIM17-2	757	>miRNAs.ath-miR5658	-	-	-	-	-	yes	-
AT2G38290.2	ATAMT2,AMT2;1,AMT2	1611	>miRNAs.ath-miR5021	-	yes	-	-	-	-	-
AT2G39250.1	SNZ	1055	>miRNAs.ath-miR172c	yes	yes	-	-	-	-	-
AT2G39675.1	TAS1C	379	>miRNAs.ath-miR173-5p	yes	yes	yes	yes	yes	yes	yes
AT2G39681.1	TAS2	418	>miRNAs.ath-miR173-5p	yes	yes	yes	yes	yes	yes	yes
AT2G39700.1	ATEXPA4,ATEXP4,ATHEXPALPHA1.6,EXPA4	758	>miRNAs.ath-miR865-3p	yes	-	-	-	yes	yes	yes
AT2G40116.1		1240	>miRNAs.ath-miR5999	yes	-	-	-	yes	yes	-
AT2G40520.1		1802	>miRNAs.ath-miR5021	-	yes	-	-	-	-	-
AT2G40520.1		1787	>miRNAs.ath-miR5021	yes	yes	-	-	-	-	yes
AT2G40520.2		1792	>miRNAs.ath-miR5021	-	yes	-	-	-	-	-
AT2G40520.2		1777	>miRNAs.ath-miR5021	yes	yes	-	-	-	-	yes
AT2G40520.3		1716	>miRNAs.ath-miR5021	-	yes	-	-	-	-	-
AT2G40520.3		1701	>miRNAs.ath-miR5021	yes	yes	-	-	-	-	-
AT2G40520.4		1856	>miRNAs.ath-miR5021	-	yes	-	-	-	-	-
AT2G40520.4		1841	>miRNAs.ath-miR5021	yes	yes	-	-	-	-	yes
AT2G40620.1		56	>miRNAs.ath-miR156c-3p	-	-	-	-	yes	yes	-
AT2G41050.1		987	>miRNAs.ath-miR779.1	-	-	-	-	-	-	yes
AT2G42200.1	SPL9,AtSPL9	947	>miRNAs.ath-miR156g	yes	-	-	-	-	-	-
AT2G42200.1	SPL9,AtSPL9	948	>miRNAs.ath-miR157a-5p	yes	yes	-	-	-	-	-
AT2G42380.1	ATBZIP34,BZIP34	1240	>miRNAs.ath-miR172e-3p	yes	yes	-	-	yes	yes	yes
AT2G42380.2	ATBZIP34,BZIP34	1273	>miRNAs.ath-miR172e-3p	yes	yes	-	-	yes	yes	yes
AT2G42710.1		1384	>miRNAs.ath-miR870-5p	-	yes	-	-	-	-	-
AT2G43018.1	CPuORF17	1459	>miRNAs.ath-miR5651	-	-	-	-	yes	-	yes
AT2G43020.1	ATPAO2,PAO2	1460	>miRNAs.ath-miR5651	-	-	-	-	yes	-	yes
AT2G44160.1	MTHFR2	1970	>miRNAs.ath-miR833a-3p	-	-	-	-	-	yes	-
AT2G44790.1	UCC2	710	>miRNAs.ath-miR408-3p	-	-	-	-	-	yes	-
AT2G45160.1	HAM1,ATHAM1,LOM1	1014	>miRNAs.ath-miR171a-3p	yes	yes	-	-	-	-	-
AT2G45160.1	HAM1,ATHAM1,LOM1	1011	>miRNAs.ath-miR171b-3p	yes	yes	-	-	yes	-	-
AT2G45610.1		365	>miRNAs.ath-miR4228-3p	-	-	-	-	-	yes	-
AT2G45800.1		104	>miRNAs.ath-miR5650	yes	-	-	-	-	yes	-
AT2G45800.2		164	>miRNAs.ath-miR5650	yes	-	-	-	-	yes	-
AT2G46430.1	ATCNGC3,CNGC3,CNGC3.C	155	>miRNAs.ath-miR396b-5p	-	yes	-	-	-	-	-
AT2G47020.1		1501	>miRNAs.ath-miR408-3p	yes	-	-	-	-	-	-
AT2G47020.1		1568	>miRNAs.ath-miR408-5p	yes	-	-	-	yes	yes	yes
AT2G47020.2		1501	>miRNAs.ath-miR408-3p	yes	-	-	-	-	-	-
AT2G47020.2		1568	>miRNAs.ath-miR408-5p	yes	-	-	-	yes	yes	yes
AT3G01040.1	GAUT13	1290	>miRNAs.ath-miR396a-5p	-	-	-	-	yes	-	-
AT3G02468.1	CPuORF9	814	>miRNAs.ath-miR854a	-	-	-	-	-	yes	-
AT3G02470.1	SAMDC	887	>miRNAs.ath-miR854a	-	-	-	-	yes	-	yes
AT3G02470.3	SAMDC	1655	>miRNAs.ath-miR867	-	-	-	-	-	yes	-
AT3G02470.3	SAMDC	805	>miRNAs.ath-miR854a	-	-	-	-	-	yes	yes
AT3G02470.4		867	>miRNAs.ath-miR854a	-	-	-	-	yes	yes	-
AT3G02555.1		732	>miRNAs.ath-miR5633	yes	yes	yes	yes	yes	yes	yes
AT3G04710.1	TPR10	389	>miRNAs.ath-miR777	-	-	-	-	yes	yes	-
AT3G04710.2	TPR10	384	>miRNAs.ath-miR777	-	-	-	-	yes	yes	-
AT3G04710.3	TPR10	1191	>miRNAs.ath-miR777	-	-	-	-	-	yes	-
AT3G05090.1	LRS1	93	>miRNAs.ath-miR5021	-	-	-	-	-	yes	-
AT3G05690.1	UNE8,ATHAP2B,HAP2B,NF-YA2	1195	>miRNAs.ath-miR169d	yes	yes	-	-	-	-	-
AT3G05690.1	UNE8,ATHAP2B,HAP2B,NF-YA2	1194	>miRNAs.ath-miR169h	yes	yes	-	-	-	-	-
AT3G06210.1		2536	>miRNAs.ath-miR825	-	-	-	-	yes	-	-
AT3G06500.1		1891	>miRNAs.ath-miR399b	-	yes	-	-	-	-	-
AT3G06570.1		1199	>miRNAs.ath-miR5017-3p	-	-	-	-	-	-	yes
AT3G07770.1	Hsp89.1,AtHsp90.6,AtHsp90-6	313	>miRNAs.ath-miR172a	-	yes	-	-	-	-	-
AT3G08700.1	UBC12	305	>miRNAs.ath-miR782	yes	-	-	-	-	-	-
AT3G09530.1	ATEXO70H3,EXO70H3	524	>miRNAs.ath-miR393b-3p	-	-	-	-	-	-	yes
AT3G09810.1	IDH-VI	1382	>miRNAs.ath-miR5650	-	-	-	yes	-	-	-
AT3G11400.1	EIF3G1,ATEIF3G1	1118	>miRNAs.ath-miR837-3p	-	-	-	-	yes	-	-
AT3G11400.2	EIF3G1,ATEIF3G1	1199	>miRNAs.ath-miR837-3p	-	-	-	-	yes	-	-
AT3G11440.1	ATMYB65,MYB65	1166	>miRNAs.ath-miR159a	yes	yes	-	-	-	-	-
AT3G15140.1		234	>miRNAs.ath-miR5021	yes	yes	-	-	-	-	yes
AT3G15270.1	SPL5	655	>miRNAs.ath-miR156a-5p	yes	yes	-	-	-	-	-
AT3G15270.1	SPL5	656	>miRNAs.ath-miR157a-5p	-	yes	-	-	-	-	-
AT3G15640.1		106	>miRNAs.ath-miR398b-3p	yes	yes	-	-	-	-	-
AT3G15640.2		106	>miRNAs.ath-miR398b-3p	yes	yes	-	-	-	-	-
AT3G15880.2	WSIP2,TPR4	62	>miRNAs.ath-miR5021	-	-	-	-	-	yes	-
AT3G16770.1	RAP2.3,ATEBP,ERF72,EBP	520	>miRNAs.ath-miR169g-3p	-	yes	-	-	-	-	-
AT3G16870.1	GATA17	40	>miRNAs.ath-miR3932a	-	-	-	-	yes	-	-
AT3G18740.1		420	>miRNAs.ath-miR172d-5p	-	-	yes	yes	-	-	-
AT3G19890.1		322	>miRNAs.ath-miR2939	-	-	-	-	-	yes	-
AT3G20770.1	EIN3,AtEIN3	80	>miRNAs.ath-miR5021	-	-	-	-	-	yes	-
AT3G20770.1	EIN3,AtEIN3	1977	>miRNAs.ath-miR5015	-	-	-	-	yes	yes	yes
AT3G21700.3	SGP2	542	>miRNAs.ath-miR870-5p	-	-	-	-	-	yes	-
AT3G21980.1		622	>miRNAs.ath-miR5638a	-	-	-	-	-	yes	-
AT3G22660.1		1142	>miRNAs.ath-miR5634	-	-	-	yes	-	-	-
AT3G22890.1	APS1	453	>miRNAs.ath-miR395a	yes	-	-	-	-	-	-
AT3G23390.1		417	>miRNAs.ath-miR832-3p	-	yes	-	-	-	-	-
AT3G23690.1		417	>miRNAs.ath-miR393a-5p	yes	yes	-	-	-	-	-
AT3G23810.1	SAHH2,ATSAHH2	977	>miRNAs.ath-miR172d-5p	-	yes	-	-	-	-	-
AT3G24982.1	ATRLP40,RLP40	2790	>miRNAs.ath-miR773b-5p	-	yes	-	-	-	-	-
AT3G25290.1		915	>miRNAs.ath-miR8165	-	-	-	-	yes	yes	-
AT3G25290.2		911	>miRNAs.ath-miR8165	-	-	-	-	yes	yes	-
AT3G26580.1		159	>miRNAs.ath-miR859	yes	-	-	-	-	-	-
AT3G26810.1	AFB2	2010	>miRNAs.ath-miR393a-5p	yes	yes	-	-	yes	-	yes
AT3G26860.1		43	>miRNAs.ath-miR472-5p	-	-	-	-	-	yes	yes
AT3G26860.2		73	>miRNAs.ath-miR390b-3p	-	yes	-	-	-	-	-
AT3G26860.2		43	>miRNAs.ath-miR472-5p	-	-	-	-	-	-	yes
AT3G27200.1		269	>miRNAs.ath-miR398a-3p	-	yes	-	-	-	-	-
AT3G28460.1		1174	>miRNAs.ath-miR3933	yes	-	-	-	-	-	-
AT3G31720.1		2112	>miRNAs.ath-miR3434-3p	-	-	-	-	-	yes	-
AT3G32917.1		26	>miRNAs.ath-miR845b	-	yes	-	-	-	-	-
AT3G33181.1		978	>miRNAs.ath-miR401	-	-	-	-	-	yes	-
AT3G42350.1		394	>miRNAs.ath-miR401	-	-	-	-	-	yes	-
AT3G42790.1	AL3	1054	>miRNAs.ath-miR859	-	-	yes	-	-	-	yes
AT3G43610.1		1978	>miRNAs.ath-miR4239	-	-	-	-	-	yes	-
AT3G45930.1		499	>miRNAs.ath-miR420	-	-	yes	-	-	-	-
AT3G47360.1	ATHSD3,HSD3	613	>miRNAs.ath-miR172a	-	-	-	-	-	-	yes
AT3G48160.2	DEL1,E2L3,E2FE	1540	>miRNAs.ath-miR5021	yes	yes	-	-	-	yes	yes
AT3G50570.1		667	>miRNAs.ath-miR855	-	-	-	yes	-	-	-
AT3G50910.1		114	>miRNAs.ath-miR5021	yes	yes	yes	yes	yes	yes	yes
AT3G51940.1		1625	>miRNAs.ath-miR8173	yes	yes	yes	yes	yes	yes	yes
AT3G51990.1		123	>miRNAs.ath-miR391-5p	-	yes	-	-	-	-	-
AT3G52600.1	AtcwINV2,CWINV2	833	>miRNAs.ath-miR5644	yes	-	-	-	yes	yes	yes
AT3G52600.2	AtcwINV2,CWINV2	866	>miRNAs.ath-miR5644	yes	-	-	-	-	yes	-
AT3G56800.1	CAM3,acam-3	537	>miRNAs.ath-miR837-5p	yes	-	-	-	-	-	-
AT3G56940.2	CRD1	632	>miRNAs.ath-miR159a	yes	-	-	-	-	-	-
AT3G57230.1	AGL16	796	>miRNAs.ath-miR824-5p	yes	yes	-	-	yes	yes	yes
AT3G57230.2	AGL16	597	>miRNAs.ath-miR824-5p	yes	yes	-	-	yes	yes	yes
AT3G57390.1	AGL18	303	>miRNAs.ath-miR157a-3p	-	-	-	-	yes	yes	-
AT3G57390.2	AGL18	288	>miRNAs.ath-miR157a-3p	-	-	-	-	yes	yes	-
AT3G57870.1	AHUS5,EMB1637,SCE1,SCE1A,ATSCE1	280	>miRNAs.ath-miR397b	-	-	-	-	yes	-	yes
AT3G57920.1	SPL15	856	>miRNAs.ath-miR157a-5p	yes	-	-	-	-	-	-
AT3G57920.1	SPL15	855	>miRNAs.ath-miR156g	yes	yes	-	-	-	-	-
AT3G58030.1		733	>miRNAs.ath-miR168a-5p	-	yes	-	-	-	-	-
AT3G58030.3		550	>miRNAs.ath-miR168a-5p	-	yes	-	-	-	-	-
AT3G58070.1	GIS	783	>miRNAs.ath-miR5026	-	yes	-	-	-	-	-
AT3G58730.1		885	>miRNAs.ath-miR861-3p	yes	-	-	-	-	-	-
AT3G59910.1		2356	>miRNAs.ath-miR157d	-	-	-	-	-	yes	-
AT3G60100.1	CSY5	1686	>miRNAs.ath-miR3933	-	-	yes	-	-	-	-
AT3G60250.1	CKB3	243	>miRNAs.ath-miR397b	-	yes	-	-	-	-	-
AT3G60250.2	CKB3	243	>miRNAs.ath-miR397b	-	yes	-	-	-	-	-
AT3G60630.1	HAM2,ATHAM2,LOM2	1053	>miRNAs.ath-miR171b-3p	yes	yes	-	-	yes	-	-
AT3G60630.1	HAM2,ATHAM2,LOM2	1056	>miRNAs.ath-miR171a-3p	yes	-	-	-	-	yes	-
AT3G61130.1	GAUT1,LGT1	2341	>miRNAs.ath-miR774b-5p	-	-	-	yes	-	-	-
AT3G61160.1		1275	>miRNAs.ath-miR172a	yes	-	-	-	-	-	-
AT3G61160.2		1238	>miRNAs.ath-miR172a	yes	-	-	-	-	-	-
AT3G61740.1	SDG14,ATX3	3490	>miRNAs.ath-miR159a	-	-	-	-	-	yes	yes
AT3G61740.2	SDG14,ATX3	3382	>miRNAs.ath-miR159a	-	-	-	-	-	yes	yes
AT3G62980.1	TIR1	1722	>miRNAs.ath-miR393a-5p	yes	yes	-	-	-	-	-
AT3G63400.1		758	>miRNAs.ath-miR842	-	yes	-	-	-	-	-
AT3G63400.2		758	>miRNAs.ath-miR842	-	yes	-	-	-	-	-
AT4G00150.1	HAM3,ATHAM3,LOM3	867	>miRNAs.ath-miR171a-3p	-	yes	-	-	-	-	-
AT4G00150.1	HAM3,ATHAM3,LOM3	864	>miRNAs.ath-miR171b-3p	yes	yes	-	-	-	-	-
AT4G00450.1	CRP,CCT	6798	>miRNAs.ath-miR5633	yes	yes	-	-	-	-	yes
AT4G01670.1		1077	>miRNAs.ath-miR407	yes	yes	yes	yes	yes	yes	yes
AT4G02150.1	MOS6,ATIMPALPHA3,IMPA-3	1891	>miRNAs.ath-miR830-5p	yes	-	-	-	-	-	yes
AT4G02480.1		2905	>miRNAs.ath-miR822-3p	-	-	-	-	yes	-	-
AT4G02650.1		739	>miRNAs.ath-miR396b-3p	yes	-	-	-	-	-	-
AT4G02890.3	UBQ14	904	>miRNAs.ath-miR5024-3p	yes	-	-	-	-	yes	-
AT4G02940.1		1937	>miRNAs.ath-miR415	-	yes	-	-	-	-	-
AT4G03038.1		300	>miRNAs.ath-miR826a	-	yes	-	-	-	-	-
AT4G03060.1	AOP2	1099	>miRNAs.ath-miR826b	yes	yes	yes	yes	yes	yes	yes
AT4G03190.1	GRH1,ATGRH1,AFB1	1598	>miRNAs.ath-miR393a-5p	yes	yes	-	-	yes	-	-
AT4G04780.1	MED21	132	>miRNAs.ath-miR161.2	-	yes	-	-	-	-	-
AT4G04930.1	DES-1-LIKE	232	>miRNAs.ath-miR863-3p	-	-	-	-	-	yes	yes
AT4G05330.1	AGD13	97	>miRNAs.ath-miR156c-3p	-	-	-	-	yes	yes	-
AT4G05390.1	ATRFNR1,RFNR1	1250	>miRNAs.ath-miR773a	-	yes	-	-	-	-	-
AT4G05390.2	RFNR1	1178	>miRNAs.ath-miR773a	-	yes	-	-	-	-	-
AT4G06581.1		135	>miRNAs.ath-miR401	-	-	-	-	-	yes	-
AT4G10270.1		441	>miRNAs.ath-miR833a-5p	-	-	-	yes	-	-	-
AT4G11350.1		1527	>miRNAs.ath-miR164c-3p	-	-	-	-	-	yes	-
AT4G11350.2		2370	>miRNAs.ath-miR164c-3p	-	-	-	-	-	-	yes
AT4G11420.1	EIF3A,ATEIF3A-1,EIF3A-1,ATTIF3A1,TIF3A1	3333	>miRNAs.ath-miR773b-5p	-	-	yes	-	-	-	-
AT4G11680.1		1372	>miRNAs.ath-miR2939	-	-	-	-	yes	yes	-
AT4G12050.1		251	>miRNAs.ath-miR857	-	-	-	-	-	yes	-
AT4G12400.1	Hop3	2046	>miRNAs.ath-miR398a-5p	-	-	-	-	-	yes	-
AT4G12400.2	Hop3	1970	>miRNAs.ath-miR398a-5p	-	-	-	-	-	yes	-
AT4G12740.1		1817	>miRNAs.ath-miR832-3p	-	-	-	yes	-	-	-
AT4G13940.1	HOG1,EMB1395,SAHH1,MEE58,ATSAHH1	1004	>miRNAs.ath-miR172d-5p	-	yes	-	-	-	-	-
AT4G14030.1	SBP1	60	>miRNAs.ath-miR859	-	yes	-	-	-	-	-
AT4G14810.1		33	>miRNAs.ath-miR780.1	yes	yes	-	-	yes	yes	yes
AT4G15450.1		490	>miRNAs.ath-miR5021	-	-	-	-	-	yes	-
AT4G17040.1	CLPR4	835	>miRNAs.ath-miR2111a-5p	-	yes	-	-	-	-	-
AT4G17550.1		1408	>miRNAs.ath-miR834	-	-	-	-	yes	yes	-
AT4G18250.1		2340	>miRNAs.ath-miR778	-	yes	-	-	-	-	-
AT4G18390.1	TCP2	1387	>miRNAs.ath-miR319a	-	-	-	-	-	yes	-
AT4G18390.2	TCP2	1137	>miRNAs.ath-miR319a	-	-	-	-	-	yes	-
AT4G20260.1	ATPCAP1,PCAP1	971	>miRNAs.ath-miR864-3p	-	yes	-	-	-	-	-
AT4G20260.2	ATPCAP1,PCAP1	1000	>miRNAs.ath-miR864-3p	-	yes	-	-	-	-	-
AT4G20260.3	ATPCAP1,PCAP1	981	>miRNAs.ath-miR864-3p	-	yes	-	-	-	-	-
AT4G20260.4	ATPCAP1,PCAP1	1003	>miRNAs.ath-miR864-3p	-	yes	-	-	-	-	-
AT4G20260.5	PCAP1	933	>miRNAs.ath-miR864-3p	-	yes	-	-	-	-	-
AT4G20260.6	PCAP1	823	>miRNAs.ath-miR864-3p	-	yes	-	-	-	-	-
AT4G20890.1	TUB9	1147	>miRNAs.ath-miR396a-3p	-	-	-	-	-	yes	-
AT4G21160.1	ZAC,AGD12	1079	>miRNAs.ath-miR829-5p	yes	yes	-	-	-	yes	-
AT4G21160.2	ZAC	1106	>miRNAs.ath-miR829-5p	yes	yes	-	-	yes	yes	-
AT4G21160.3	ZAC	1268	>miRNAs.ath-miR829-5p	-	yes	-	-	yes	yes	-
AT4G21160.4	ZAC	1268	>miRNAs.ath-miR829-5p	yes	yes	-	-	-	-	-
AT4G21990.2	2021-04-03	47	>miRNAs.ath-miR5998a	-	-	yes	-	-	-	-
AT4G22340.1	CDS2	1432	>miRNAs.ath-miR823	-	-	yes	-	-	-	-
AT4G22340.2	CDS2	1354	>miRNAs.ath-miR823	-	-	yes	-	-	-	-
AT4G22340.3	CDS2	1556	>miRNAs.ath-miR823	-	-	yes	-	-	-	-
AT4G23100.1	RML1,PAD2,GSH1,CAD2,ATECS1,GSHA	1864	>miRNAs.ath-miR850	-	yes	-	-	-	-	-
AT4G23100.2	RML1,PAD2,GSH1,CAD2	1962	>miRNAs.ath-miR850	-	yes	-	-	-	-	-
AT4G23490.1		1849	>miRNAs.ath-miR164c-3p	-	-	-	-	-	yes	-
AT4G24150.1	AtGRF8,GRF8	848	>miRNAs.ath-miR396a-5p	yes	yes	-	-	-	-	-
AT4G26260.1	MIOX4	688	>miRNAs.ath-miR5630a	yes	-	-	-	yes	yes	yes
AT4G26260.2	MIOX4	586	>miRNAs.ath-miR5630a	yes	-	-	-	yes	yes	-
AT4G26930.1	MYB97,AtMYB97	676	>miRNAs.ath-miR159c	-	-	-	-	-	-	yes
AT4G27330.1	SPL,NZZ	548	>miRNAs.ath-miR159c	-	yes	-	-	-	-	-
AT4G27880.1		415	>miRNAs.ath-miR157c-3p	-	-	-	-	yes	-	-
AT4G29000.1		2559	>miRNAs.ath-miR849	-	-	-	-	-	yes	-
AT4G29040.1	RPT2a	1412	>miRNAs.ath-miR5658	-	-	-	yes	-	-	-
AT4G29900.1	ACA10,CIF1,ATACA10	197	>miRNAs.ath-miR391-5p	-	yes	-	-	-	-	-
AT4G30080.1	ARF16	1519	>miRNAs.ath-miR160a-5p	yes	yes	-	-	-	-	-
AT4G31430.1		1591	>miRNAs.ath-miR5646	yes	yes	yes	yes	yes	yes	yes
AT4G31430.2		1599	>miRNAs.ath-miR5646	yes	yes	yes	yes	yes	yes	yes
AT4G31430.3		1591	>miRNAs.ath-miR5646	yes	yes	yes	yes	yes	yes	yes
AT4G31560.1	HCF153	151	>miRNAs.ath-miR173-3p	yes	-	-	-	-	-	-
AT4G31780.2	MGD1,MGDA	1855	>miRNAs.ath-miR5652	-	-	-	yes	-	-	-
AT4G32590.1		212	>miRNAs.ath-miR5021	-	-	-	-	yes	-	-
AT4G32590.2		193	>miRNAs.ath-miR5021	-	-	-	-	yes	-	yes
AT4G32590.3		212	>miRNAs.ath-miR5021	-	-	-	-	yes	-	-
AT4G32850.5	nPAP	3086	>miRNAs.ath-miR5014a-5p	-	-	-	-	-	yes	-
AT4G32880.1	ATHB-8,ATHB8,HB-8	945	>miRNAs.ath-miR165a-3p	-	yes	-	-	-	-	-
AT4G35010.1	BGAL11	1107	>miRNAs.ath-miR5661	-	-	-	-	-	yes	yes
AT4G36920.1	AP2,FLO2,FL1	1340	>miRNAs.ath-miR172c	yes	yes	-	-	yes	yes	yes
AT4G36920.2	AP2	1304	>miRNAs.ath-miR172c	-	yes	-	-	-	yes	yes
AT4G37150.1	ATMES9,MES9	749	>miRNAs.ath-miR5595a	-	yes	-	-	-	yes	-
AT4G37260.1	MYB73,ATMYB73	1199	>miRNAs.ath-miR5658	-	-	-	yes	-	-	-
AT4G37740.1	AtGRF2,GRF2	921	>miRNAs.ath-miR396a-5p	yes	yes	-	-	-	-	-
AT4G38900.3		1805	>miRNAs.ath-miR869.1	-	-	-	-	-	yes	-
AT5G01530.1	LHCB4.1	339	>miRNAs.ath-miR390a-5p	yes	-	-	-	-	-	-
AT5G01542.1		1935	>miRNAs.ath-miR159c	yes	-	-	-	-	-	-
AT5G01720.1		2352	>miRNAs.ath-miR840-3p	-	-	-	-	yes	-	-
AT5G02244.1		37	>miRNAs.ath-miR397b	-	-	-	-	yes	-	yes
AT5G02570.1		143	>miRNAs.ath-miR4243	yes	yes	-	-	yes	yes	-
AT5G03700.1		458	>miRNAs.ath-miR5638a	-	yes	-	-	-	-	-
AT5G03850.1		333	>miRNAs.ath-miR420	-	-	yes	yes	-	-	yes
AT5G04895.1		3586	>miRNAs.ath-miR866-3p	-	yes	-	-	-	-	-
AT5G05100.1		831	>miRNAs.ath-miR854a	-	-	-	-	yes	-	-
AT5G06100.1	MYB33,ATMYB33	1172	>miRNAs.ath-miR159c	yes	yes	-	-	-	-	-
AT5G06100.2	MYB33,ATMYB33	1172	>miRNAs.ath-miR159c	-	yes	-	-	-	-	-
AT5G06100.3	MYB33,ATMYB33	1260	>miRNAs.ath-miR159a	yes	yes	-	-	-	-	-
AT5G06510.1	NF-YA10	1078	>miRNAs.ath-miR169b-5p	yes	yes	-	-	-	-	-
AT5G06510.2	NF-YA10	1316	>miRNAs.ath-miR169b-5p	yes	yes	-	-	-	-	-
AT5G06510.3	NF-YA10	1239	>miRNAs.ath-miR169b-5p	yes	yes	-	-	-	-	-
AT5G07410.1		1350	>miRNAs.ath-miR5654-5p	yes	-	yes	-	yes	yes	yes
AT5G07680.1	ANAC080,ANAC079,ATNAC4,NAC080	854	>miRNAs.ath-miR164a	yes	yes	-	-	-	-	-
AT5G07680.2	ANAC080,NAC080	662	>miRNAs.ath-miR164a	yes	yes	-	-	-	-	-
AT5G07920.1	DGK1,ATDGK1	2989	>miRNAs.ath-miR8172	-	-	-	-	-	-	yes
AT5G07970.1		3045	>miRNAs.ath-miR1886.3	-	yes	-	-	-	-	-
AT5G10946.1		27	>miRNAs.ath-miR5021	yes	yes	yes	yes	yes	yes	yes
AT5G11380.1	DXPS3	2426	>miRNAs.ath-miR5637	-	-	-	-	-	yes	-
AT5G12840.1	HAP2A,EMB2220,ATHAP2A,NF-YA1	1048	>miRNAs.ath-miR169a-5p	-	-	-	-	-	yes	-
AT5G12840.2	HAP2A,ATHAP2A,NF-YA1	1223	>miRNAs.ath-miR169a-5p	-	-	-	-	-	yes	-
AT5G12840.3	HAP2A,ATHAP2A,NF-YA1	1230	>miRNAs.ath-miR169a-5p	-	-	-	-	-	yes	-
AT5G12840.4	HAP2A,ATHAP2A,NF-YA1	1130	>miRNAs.ath-miR169a-5p	-	-	-	-	-	yes	-
AT5G13130.1		2318	>miRNAs.ath-miR841a-5p	-	-	yes	-	-	-	-
AT5G13130.2		2295	>miRNAs.ath-miR841a-5p	-	-	yes	-	-	-	-
AT5G13630.1	GUN5,CCH,CHLH,CCH1,ABAR	3578	>miRNAs.ath-miR395a	yes	yes	-	-	-	-	-
AT5G13630.1	GUN5,CCH,CHLH,CCH1,ABAR	2880	>miRNAs.ath-miR832-3p	-	yes	-	-	-	-	-
AT5G13630.2	GUN5,CCH,CHLH,CCH1,ABAR	3578	>miRNAs.ath-miR395a	yes	yes	-	-	-	-	-
AT5G13630.2	GUN5,CCH,CHLH,CCH1,ABAR	2880	>miRNAs.ath-miR832-3p	-	yes	-	-	-	-	-
AT5G14480.1		1053	>miRNAs.ath-miR399b	yes	-	-	-	-	-	-
AT5G16150.1	GLT1,PGLCT	1829	>miRNAs.ath-miR5014a-3p	-	-	-	yes	-	-	-
AT5G16150.2	GLT1,PGLCT	1813	>miRNAs.ath-miR5014a-3p	-	-	-	yes	-	-	-
AT5G16150.3	GLT1,PGLCT	1949	>miRNAs.ath-miR5014a-3p	-	-	-	yes	-	-	-
AT5G16500.1	LIP1	203	>miRNAs.ath-miR859	-	-	-	-	yes	yes	-
AT5G16650.1	LIP1	883	>miRNAs.ath-miR158a-5p	yes	yes	-	-	-	-	-
AT5G16880.1		1588	>miRNAs.ath-miR844-3p	-	-	-	-	-	yes	-
AT5G17780.1		1160	>miRNAs.ath-miR168a-3p	-	-	-	-	yes	-	yes
AT5G17780.2		1166	>miRNAs.ath-miR168a-3p	-	-	-	-	yes	-	yes
AT5G18420.1		1087	>miRNAs.ath-miR397a	yes	yes	yes	yes	yes	yes	yes
AT5G18420.3		1071	>miRNAs.ath-miR397a	yes	yes	yes	yes	yes	yes	yes
AT5G19080.1		1316	>miRNAs.ath-miR398b-5p	yes	-	-	-	-	-	-
AT5G19590.1		61	>miRNAs.ath-miR854a	-	yes	-	-	-	-	-
AT5G21100.1		1824	>miRNAs.ath-miR844-3p	-	yes	yes	-	-	-	-
AT5G22080.1		511	>miRNAs.ath-miR2934-5p	-	-	-	-	-	yes	-
AT5G23860.1	TUB8	873	>miRNAs.ath-miR8167a	-	-	yes	-	-	yes	-
AT5G23860.2	TUB8	873	>miRNAs.ath-miR8167a	-	-	yes	-	-	yes	-
AT5G24810.1		3291	>miRNAs.ath-miR837-3p	yes	-	-	yes	-	-	-
AT5G25754.1		1758	>miRNAs.ath-miR835-3p	-	yes	-	-	-	yes	-
AT5G26030.1	FC1,FC-I,ATFC-I	1686	>miRNAs.ath-miR860	-	yes	-	-	yes	-	-
AT5G26038.1	MIR860A	32	>miRNAs.ath-miR860	-	yes	-	-	yes	-	-
AT5G27660.1		1535	>miRNAs.ath-miR5657	-	-	-	-	yes	yes	yes
AT5G30269.1		8937	>miRNAs.ath-miR401	-	-	-	-	-	yes	-
AT5G31702.1		1684	>miRNAs.ath-miR5643a	-	-	-	-	-	-	yes
AT5G35670.1	iqd33	1014	>miRNAs.ath-miR166e-5p	-	-	-	-	-	yes	-
AT5G37020.1	ARF8,ATARF8	2381	>miRNAs.ath-miR167a-5p	yes	yes	-	-	-	-	-
AT5G37020.2	ARF8	2381	>miRNAs.ath-miR167a-5p	yes	yes	-	-	-	-	-
AT5G37370.1	ATSRL1	1350	>miRNAs.ath-miR5998a	-	yes	-	-	yes	yes	-
AT5G37370.2	ATSRL1	1326	>miRNAs.ath-miR5998a	-	yes	-	-	yes	yes	-
AT5G37370.4	ATSRL1	1364	>miRNAs.ath-miR5998a	-	yes	-	-	yes	yes	-
AT5G37910.1		649	>miRNAs.ath-miR398b-5p	-	yes	-	-	-	-	-
AT5G38610.1		589	>miRNAs.ath-miR156h	yes	-	-	-	-	-	-
AT5G39610.1	ATNAC2,ORE1,ANAC092,ATNAC6,NAC2,NAC6	781	>miRNAs.ath-miR164a	yes	yes	-	yes	yes	yes	-
AT5G40380.1	CRK42	567	>miRNAs.ath-miR4228-3p	yes	-	-	-	-	-	-
AT5G40470.1		220	>miRNAs.ath-miR5021	-	-	-	-	-	-	yes
AT5G41170.1		892	>miRNAs.ath-miR161.2	-	yes	-	-	-	-	-
AT5G41310.1		627	>miRNAs.ath-miR825	-	-	-	-	-	yes	-
AT5G41494.1		324	>miRNAs.ath-miR859	-	-	-	-	-	yes	-
AT5G42460.1		711	>miRNAs.ath-miR859	yes	-	-	-	-	-	-
AT5G43060.1		519	>miRNAs.ath-miR396a-5p	-	-	-	-	-	yes	-
AT5G43270.1	SPL2	1198	>miRNAs.ath-miR156g	yes	yes	-	yes	yes	-	-
AT5G43270.1	SPL2	1199	>miRNAs.ath-miR157a-5p	yes	yes	-	yes	-	yes	-
AT5G43270.2	SPL2	1159	>miRNAs.ath-miR156g	yes	yes	-	yes	yes	-	-
AT5G43270.2	SPL2	1160	>miRNAs.ath-miR157a-5p	yes	yes	-	yes	-	yes	-
AT5G43270.3	SPL2	1112	>miRNAs.ath-miR156g	yes	yes	-	yes	yes	-	-
AT5G43270.3	SPL2	1113	>miRNAs.ath-miR157a-5p	yes	yes	-	yes	-	yes	-
AT5G43280.1	ATDCI1,DCI1	722	>miRNAs.ath-miR399e	-	-	-	yes	-	-	-
AT5G43280.2	ATDCI1,DCI1	808	>miRNAs.ath-miR399e	-	-	-	yes	-	-	-
AT5G45900.1	APG7,ATAPG7,ATG7,ATATG7	2180	>miRNAs.ath-miR866-3p	-	-	-	-	-	yes	-
AT5G46170.1		43	>miRNAs.ath-miR835-3p	yes	-	-	-	-	-	-
AT5G47110.1	LIL3:2	154	>miRNAs.ath-miR8167a	yes	-	-	-	-	-	-
AT5G47210.1		1194	>miRNAs.ath-miR5642a	-	-	-	yes	-	-	-
AT5G47210.3		1192	>miRNAs.ath-miR5642a	-	-	-	yes	-	-	-
AT5G47660.1		795	>miRNAs.ath-miR395a	-	-	yes	-	-	-	-
AT5G49640.1		41	>miRNAs.ath-miR826a	yes	yes	-	-	yes	yes	yes
AT5G50570.1	SPL13A,SPL13	1112	>miRNAs.ath-miR156g	yes	yes	-	-	-	-	-
AT5G50570.1	SPL13A,SPL13	1113	>miRNAs.ath-miR157a-5p	yes	yes	-	-	-	-	-
AT5G50570.2	SPL13A,SPL13	977	>miRNAs.ath-miR156g	yes	yes	-	-	-	-	-
AT5G50570.2	SPL13A,SPL13	978	>miRNAs.ath-miR157a-5p	yes	yes	-	-	-	-	-
AT5G50670.1	SPL13B,SPL13	1112	>miRNAs.ath-miR156g	yes	yes	-	-	-	-	-
AT5G50670.1	SPL13B,SPL13	1113	>miRNAs.ath-miR157a-5p	yes	yes	-	-	-	-	-
AT5G52040.1	ATRSP41,RS41,At-RS41	1238	>miRNAs.ath-miR447c-3p	-	-	-	-	-	yes	-
AT5G52040.2	ATRSP41,RS41,At-RS41	1241	>miRNAs.ath-miR447c-3p	-	yes	-	-	-	-	-
AT5G52040.3	RS41,At-RS41	1400	>miRNAs.ath-miR447c-3p	-	-	-	-	-	yes	yes
AT5G52040.4	RS41,At-RS41	1567	>miRNAs.ath-miR447c-3p	-	yes	-	-	-	yes	yes
AT5G53050.1		1309	>miRNAs.ath-miR5648-5p	-	yes	-	-	-	-	-
AT5G53050.2		1370	>miRNAs.ath-miR5648-5p	-	yes	-	-	-	-	-
AT5G54770.1	THI1,TZ,THI4	1179	>miRNAs.ath-miR402	-	-	-	-	-	yes	-
AT5G55930.1	ATOPT1,OPT1	2735	>miRNAs.ath-miR159a	yes	yes	-	-	-	yes	yes
AT5G55930.1	ATOPT1,OPT1	2087	>miRNAs.ath-miR4227	-	-	-	-	-	yes	yes
AT5G56210.1	WIP2	1861	>miRNAs.ath-miR8178	-	-	-	-	-	yes	-
AT5G56860.1	GNC,GATA21	221	>miRNAs.ath-miR5658	-	-	-	-	-	yes	-
AT5G58375.1		582	>miRNAs.ath-miR846-3p	-	-	-	-	yes	yes	-
AT5G60120.1	TOE2	1658	>miRNAs.ath-miR172c	yes	yes	-	-	yes	yes	yes
AT5G60120.2	TOE2	1821	>miRNAs.ath-miR172c	yes	yes	-	-	yes	yes	yes
AT5G60690.1	REV,IFL,IFL1	1273	>miRNAs.ath-miR165a-3p	yes	yes	-	-	-	-	-
AT5G60730.1		1376	>miRNAs.ath-miR5015	-	-	-	-	yes	-	-
AT5G61430.1	ANAC100,ATNAC5,NAC100	851	>miRNAs.ath-miR164a	yes	yes	-	-	-	-	-
AT5G64640.1		1371	>miRNAs.ath-miR156a-5p	-	-	-	-	yes	-	-
AT5G64640.1		1670	>miRNAs.ath-miR866-3p	-	-	-	-	-	yes	-
AT5G65685.2		112	>miRNAs.ath-miR415	-	-	-	-	-	-	yes
AT5G66558.1		2601	>miRNAs.ath-miR869.2	-	-	-	-	-	yes	-
AT5G67110.2	ALC	485	>miRNAs.ath-miR837-3p	-	yes	-	-	-	-	-
AT5G67180.1	TOE3	1309	>miRNAs.ath-miR172c	yes	yes	-	-	-	-	-
ATCG01130.1	YCF1.2	2578	>miRNAs.ath-miR5028	-	-	yes	-	-	-	-

## Sheet: Supplemental Data Set S5
Supplemental Data. Oliver et al. (2021). Plant Cell.
Supplemental Data Set S5. Accumulation of PARE reads at miRNA target sites. Values indicated as number of reads at target sites (20 nt window from the predicted cleavage site). The number of total reads for the transcript is indicated between brackets
Target		miRNA	Uninuclear#1	Uninuclear#2	Binuclear#1	Binuclear#2	Mature#1	Mature#2	Mature#3
AT1G03730	AT1G03730	miR156	91(709)	87(603)	10(291)	13(262)	324(820)	370(1064)	327(701)
AT1G27360	SPL11	miR156	22(158)	23(83)	1(9)	2(5)	12(266)	5(393)	1(550)
AT1G27370	SPL10	miR156	12(517)	30(389)	0(106)	1(95)	2(763)	3(1260)	1(1803)
AT1G69170	AT1G69170	miR156	23(2907)	31(3773)	0(6057)	1(3355)	15(866)	13(1146)	4(506)
AT2G33810	SPL3	miR156	146(537)	58(343)	25(68)	13(81)	381(1224)	282(1293)	31(1318)
AT2G40620	AT2G40620	miR156	156(2899)	30(986)	6(48)	5(60)	550(13482)	458(17224)	18(13026)
AT3G15270	SPL5	miR156	9(148)	8(96)	2(18)	3(28)	6(249)	4(284)	3(235)
AT3G57920	SPL15	miR156	8(236)	4(134)	1(17)	1(16)	3(201)	2(234)	3(125)
AT4G05330	AGD13	miR156	13(12944)	0(13284)	0(28523)	0(28274)	72(35536)	55(44805)	21(47253)
AT5G43270	SPL2	miR156	45(24787)	45(25053)	4(24282)	1(16589)	12(972)	10(1351)	2(2522)
AT5G50570	SPL13A	miR156	10(332)	29(340)	0(171)	0(196)	2(393)	6(640)	1(264)
AT5G50670	SPL13B	miR156	10(289)	15(286)	0(169)	1(166)	6(382)	5(559)	0(220)
AT2G42200	SPL9	miR157	38(1527)	18(935)	1(72)	1(114)	6(2720)	13(3732)	7(2175)
AT3G57390	AGL18	miR157	4(2202)	2(617)	1(98)	1(91)	35(10441)	34(11606)	9(8442)
AT1G62860	AT1G62860	miR158	466(938)	133(369)	1653(1744)	495(533)	189(1293)	117(1685)	79(1281)
AT5G16650	AT5G16650	miR158	32(652)	17(442)	0(194)	2(146)	42(642)	58(775)	29(413)
AT1G18990	AT1G18990	miR159	56(12836)	8(3242)	1(57)	0(61)	321(68140)	143(68804)	72(41367)
AT2G32460	MYB101	miR159	4(3440)	4(1091)	1(80)	0(108)	34(15574)	44(19603)	13(15194)
AT2G34010	AT2G34010	miR159	18(823)	23(545)	5(78)	4(98)	0(994)	6(1356)	0(1142)
AT3G11440	MYB65	miR159	11(455)	14(334)	1(22)	1(22)	3(605)	2(932)	5(780)
AT3G61740	SDG14	miR159	1(579)	1(331)	0(76)	0(74)	7(792)	9(1125)	3(656)
AT5G06100	MYB33	miR159	5(329)	11(481)	0(713)	0(470)	0(199)	0(299)	0(184)
AT5G55930	OPT1	miR159	519(38714)	121(9943)	1(167)	1(181)	1536(175931)	2928(244498)	4752(307017)
AT1G77850	ARF17	miR160	8(8119)	29(7031)	0(2431)	0(1895)	1(1161)	11(1809)	2(1597)
AT2G28350	ARF10	miR160	43(751)	24(536)	9(86)	4(62)	177(637)	153(733)	1(373)
AT4G30080	ARF16	miR160	23(1372)	26(1458)	1(198)	0(216)	1(1898)	3(2190)	0(2859)
AT1G63400	AT1G63400	miR161.2	6(154)	8(96)	1(19)	0(10)	2(160)	1(209)	0(305)
AT1G56010	ANAC021	miR164	75(460)	111(707)	1(13)	1(12)	2(884)	2(1120)	0(734)
AT5G07680	ANAC080	miR164	2(269)	1(165)	1(12)	1(18)	1(212)	0(255)	0(438)
AT5G39610	ANAC092	miR164	17(1016)	111(1777)	0(76)	1(75)	8(1213)	5(1955)	1(1436)
AT5G61430	ANAC100	miR164	12(604)	19(520)	0(317)	0(252)	2(532)	0(738)	0(814)
AT1G30490	PHV	miR165	5(603)	8(687)	0(33)	3(54)	0(590)	0(775)	0(356)
AT1G52150	ATHB15	miR165	4(492)	2(466)	3(94)	0(68)	1(1070)	1(1503)	0(937)
AT2G34710	ATHB14	miR165	3(6475)	13(13912)	2(9641)	1(7685)	0(936)	0(1218)	0(1241)
AT5G60690	REV	miR165	4(1725)	3(1130)	0(278)	2(269)	0(4000)	0(5755)	0(5389)
AT1G30330	ARF6	miR167	16(1401)	13(1701)	0(1554)	0(2330)	0(1330)	1(1917)	0(1030)
AT5G37020	ARF8	miR167	3(251)	3(191)	0(15)	1(27)	0(300)	0(476)	0(224)
AT1G48410	AGO1	miR168	2(751)	0(759)	0(74)	0(52)	0(230)	0(293)	0(264)
AT5G17780	AT5G17780	miR168	1(185)	1(89)	0(6)	0(9)	15(795)	14(840)	9(692)
AT1G54160	NF-YA5	miR169	7(1488)	7(1013)	0(206)	0(257)	0(3207)	1(5529)	0(3173)
AT1G72830	NF-YA3	miR169	4(154)	12(200)	0(5)	0(8)	1(132)	0(187)	0(128)
AT3G05690	NF-YA2	miR169	28(288)	35(796)	0(15)	0(14)	0(227)	1(280)	1(123)
AT5G06510	NF-YA10	miR169	1(108)	5(104)	0(6)	0(7)	0(177)	2(210)	1(276)
AT2G45160	HAM1	miR171	116(1346)	163(1191)	0(121)	0(158)	3(2107)	2(3024)	0(2149)
AT3G60630	HAM2	miR171	92(1097)	51(496)	2(45)	2(31)	67(1784)	72(3020)	5(3614)
AT4G00150	HAM3	miR171	4(650)	3(476)	0(56)	0(90)	3(1214)	3(1910)	0(1278)
AT2G28550	TOE1	miR172	23(285)	16(203)	0(29)	0(55)	0(377)	0(546)	0(255)
AT2G39250	SNZ	miR172	15(335)	7(338)	0(37)	0(33)	0(342)	1(357)	0(491)
AT2G42380	BZIP34	miR172	21(24095)	10(50789)	2(78701)	1(59619)	70(3790)	70(4907)	64(9586)
AT3G18740	AT3G18740	miR172	396(3147)	132(1462)	38(269)	33(221)	29(846)	35(831)	7(476)
AT4G36920	AP2	miR172	4(2322)	8(4154)	1(1513)	0(951)	2(954)	7(1188)	9(829)
AT5G60120	TOE2	miR172	6(392)	15(364)	0(44)	1(58)	7(738)	3(863)	6(695)
AT5G67180	TOE3	miR172	22(930)	15(782)	0(1026)	1(2228)	2(1305)	1(1747)	0(1021)
AT2G27400	TAS1A	miR173	101(551)	258(636)	4(82)	3(50)	8(371)	17(559)	1(587)
AT2G39675	TAS1C	miR173	467(2023)	1140(2124)	3(170)	1(132)	28(1742)	25(3360)	9(1363)
AT2G39681	TAS2	miR173	183(635)	240(591)	3(45)	4(39)	22(385)	33(501)	26(454)
AT4G11680	AT4G11680	miR2939	46(903)	8(495)	4(67)	2(63)	65(2811)	139(3137)	97(2151)
AT1G50990	AT1G50990	miR391	12(374)	5(195)	0(20)	0(17)	48(978)	46(1156)	23(554)
AT1G12820	AFB3	miR393	20(849)	19(714)	0(54)	0(65)	1(505)	11(663)	4(588)
AT3G23690	AT3G23690	miR393	9(1601)	4(2876)	0(3398)	0(7251)	0(1704)	0(2303)	0(3044)
AT3G26810	AFB2	miR393	16(1411)	27(2320)	0(233)	0(318)	7(2065)	6(3214)	4(4814)
AT3G62980	TIR1	miR393	19(544)	11(563)	0(37)	0(46)	3(523)	8(698)	0(564)
AT4G03190	GRH1	miR393	25(316)	10(169)	0(18)	0(20)	7(483)	8(698)	10(333)
AT1G27340	AT1G27340	miR394	27(1359)	7(880)	3(412)	0(339)	20(3701)	29(5121)	21(2926)
AT5G13630	GUN5	miR395	27(3254)	39(3296)	0(42)	0(43)	0(417)	0(452)	0(199)
AT2G22840	GRF1	miR396	15(3483)	48(1680)	0(946)	0(1217)	0(18611)	1(11667)	0(574)
AT2G36400	GRF3	miR396	12(697)	31(651)	0(307)	0(323)	1(1069)	3(1193)	0(1407)
AT4G24150	GRF8	miR396	4(193)	4(143)	0(20)	0(22)	3(244)	1(306)	0(189)
AT4G37740	GRF2	miR396	7(1427)	17(786)	0(279)	0(208)	1(3661)	1(7053)	3(1265)
AT1G19500	AT1G19500	miR397	179(8214)	45(1939)	0(31)	1(37)	747(32373)	1038(52892)	492(46815)
AT3G57870	SCE1	miR397	7(1560)	14(1182)	0(175)	0(163)	1(808)	2(1010)	1(837)
AT5G02244	AT5G02244	miR397	8(96)	10(105)	0(7)	0(5)	2(51)	1(67)	2(44)
AT5G18420	AT5G18420	miR397	1(417)	1(194)	0(37)	0(42)	2(544)	0(829)	2(732)
AT3G15640	AT3G15640	miR398	51(1425)	25(1649)	1(1304)	3(869)	11(269)	12(376)	3(190)
AT1G06580	AT1G06580	miR400	4(256)	6(217)	0(12)	0(13)	10(151)	19(187)	2(175)
AT1G62720	AT1G62720	miR400	5(1733)	2(379)	0(70)	0(65)	0(413)	1(547)	0(455)
AT2G06095	AT2G06095	miR401	3(185)	0(83)	0(24)	0(14)	1(184)	2(208)	0(92)
AT1G31280	AGO2	miR403	621(1351)	243(1028)	40(153)	42(182)	41(1089)	44(1287)	4(825)
AT2G02810	UTR1	miR407	61(1117)	28(471)	2(24)	0(20)	167(4021)	270(6211)	152(6328)
AT4G01670	AT4G01670	miR407	24(2357)	13(2777)	3(5464)	2(5677)	71(2931)	125(3732)	165(3713)
AT2G47020	AT2G47020	miR408	6(458)	4(235)	0(33)	0(21)	2(625)	1(839)	10(548)
AT5G03850	AT5G03850	miR420	533(4093)	216(1880)	58(362)	59(375)	81(1203)	95(1783)	66(820)
AT5G02570	AT5G02570	miR4243	34(1646)	37(1011)	1(72)	1(84)	96(3861)	88(4642)	63(3345)
AT5G52040	RS41	miR447	15(163)	9(258)	0(11)	0(18)	5(182)	11(205)	8(230)
AT3G26860	AT3G26860	miR472	145(1579)	41(455)	0(25)	0(24)	882(8372)	976(10228)	291(10040)
AT1G53320	TLP7	miR5013	57(3587)	25(1310)	1(66)	0(56)	235(14785)	347(20045)	198(23021)
AT3G20770	EIN3	miR5015	72(3011)	68(2506)	26(117)	40(157)	191(11899)	198(14009)	386(17650)
AT1G03190	UVH6	miR5021	41(696)	37(391)	6(96)	10(109)	111(799)	123(910)	142(780)
AT1G20696	HMGB3	miR5021	58(7240)	68(13385)	21(7464)	35(6869)	33(945)	42(1273)	68(1119)
AT1G55570	SKS12	miR5021	291(46701)	75(12327)	4(2076)	5(2254)	1218(251499)	1795(258619)	942(133274)
AT1G71970	AT1G71970	miR5021	15(958)	18(745)	6(367)	14(310)	23(631)	29(960)	116(810)
AT2G40520	AT2G40520	miR5021	8(201)	8(142)	2(44)	2(82)	23(333)	14(492)	53(623)
AT3G15140	AT3G15140	miR5021	122(454)	75(233)	18(51)	35(66)	338(853)	439(1074)	759(1297)
AT3G48160	DEL1	miR5021	10(1301)	8(586)	2(183)	1(243)	20(1791)	26(2443)	82(2292)
AT3G50910	AT3G50910	miR5021	30(3631)	38(2479)	11(1878)	7(2735)	39(13417)	65(15707)	107(11422)
AT4G32590	AT4G32590	miR5021	50(291)	26(188)	6(17)	4(27)	216(708)	183(761)	310(775)
AT5G10946	AT5G10946	miR5021	80(252)	84(244)	39(49)	56(69)	223(461)	312(594)	499(767)
AT4G26260	MIOX4	miR5630	47(17828)	12(4513)	0(57)	0(56)	303(84173)	263(104267)	170(103583)
AT3G02555	AT3G02555	miR5633	281(6845)	106(1850)	3(68)	4(82)	1568(34706)	1809(38778)	1427(30294)
AT4G00450	CCT	miR5633	18(1573)	16(1146)	0(104)	1(96)	17(2370)	6(2727)	12(3785)
AT1G38790	AT1G38790	miR5643	5(81)	0(46)	0(6)	0(7)	2(125)	4(110)	2(729)
AT2G24450	FLA3	miR5644	63(60698)	16(14543)	0(70)	0(75)	330(306644)	369(390577)	315(265682)
AT3G52600	CWINV2	miR5644	10(8220)	5(1956)	0(30)	0(20)	59(37606)	55(52313)	13(28738)
AT4G31430	AT4G31430	miR5646	1(484)	1(199)	0(13)	0(38)	14(1470)	10(1721)	4(1239)
AT2G43018	CPuORF17	miR5651	3(675)	6(460)	1(110)	0(155)	19(1452)	23(1859)	14(1936)
AT2G43020	PAO2	miR5651	5(648)	2(427)	0(97)	1(155)	25(1492)	20(1835)	11(1960)
AT5G07410	AT5G07410	miR5654	2466(53405)	774(17322)	19(6234)	23(5731)	7880(210226)	18122(319629)	13377(158571)
AT5G27660	AT5G27660	miR5657	102(1542)	42(775)	4(83)	12(126)	255(3519)	314(6177)	190(5868)
AT1G63057	AT1G63057	miR5658	352(718)	289(476)	12(59)	27(62)	1378(2677)	1370(3306)	1363(2451)
AT4G35010	BGAL11	miR5661	27(99494)	13(24531)	0(409)	0(405)	230(503463)	106(627346)	46(439259)
AT5G37370	ATSRL1	miR5998	23(283)	9(276)	1(23)	1(27)	11(326)	11(361)	15(221)
AT2G40116	AT2G40116	miR5999	31(6102)	7(1592)	0(38)	0(43)	124(34456)	98(32962)	45(16028)
AT3G04710	TPR10	miR777	2(150)	2(85)	0(15)	0(17)	7(214)	6(223)	1(298)
AT2G22740	SUVH6	miR778	1(470)	3(203)	0(26)	0(20)	18(1284)	7(1335)	0(1140)
AT4G14810	AT4G14810	miR780.1	17(468)	2(150)	0(8)	0(3)	56(1964)	53(2892)	25(1993)
AT1G04290	AT1G04290	miR782	69(1146)	44(744)	2(158)	4(161)	53(2448)	145(3822)	92(6982)
AT3G25290	AT3G25290	miR8165	5(477)	1(293)	0(28)	0(29)	16(1638)	22(2183)	6(1505)
AT1G50010	TUA2	miR8167	17(15057)	16(4829)	0(282)	0(349)	79(61976)	61(75173)	41(49104)
AT3G51940	AT3G51940	miR8173	2(3527)	2(6007)	1(12865)	0(18174)	3(2058)	7(3017)	3(4352)
AT2G23120	AT2G23120	miR8176	82(1350)	89(1421)	30(1489)	65(2506)	52(1481)	80(2255)	4(774)
AT1G12250	AT1G12250	miR822	8(194)	4(256)	0(30)	1(53)	0(212)	1(279)	0(656)
AT1G63060	AT1G63060	miR823	152(2511)	39(805)	6(179)	6(115)	449(5180)	532(6657)	236(2903)
AT1G69770	CMT3	miR823	3(1612)	3(579)	0(109)	0(100)	2(664)	6(1000)	2(720)
AT3G57230	AGL16	miR824	10(254)	28(388)	0(44)	2(57)	16(302)	7(463)	5(351)
AT4G03060	AOP2	miR826	2(265)	7(173)	0(9)	0(12)	0(209)	0(398)	0(155)
AT5G49640	AT5G49640	miR826	109(708)	52(614)	4(63)	5(65)	10(560)	38(717)	13(403)
AT4G21160	ZAC	miR829	7(317)	2(199)	0(12)	0(15)	36(1161)	34(1294)	20(997)
AT1G79245	AT1G79245	miR830	73(4060)	41(2050)	3(461)	7(624)	362(11405)	358(13824)	480(16220)
AT4G17550	AT4G17550	miR834	17(1162)	8(535)	0(61)	0(59)	68(3925)	69(4962)	34(3428)
AT2G23900	AT2G23900	miR845	49(19315)	16(4516)	0(44)	0(50)	314(98947)	299(115964)	209(82268)
AT1G25490	RCN1	miR846	54(1496)	36(979)	10(136)	14(135)	105(2048)	117(2393)	40(1420)
AT5G58375	AT5G58375	miR846	15(476)	5(789)	0(101)	0(101)	63(577)	115(783)	195(477)
AT3G02470	SAMDC	miR854	11(4740)	86(3825)	0(150)	0(176)	38(17615)	45(21501)	12(14505)
AT1G48040	AT1G48040	miR856	31(545)	10(308)	0(39)	2(45)	30(532)	16(735)	14(393)
AT1G24800	AT1G24800	miR859	5(553)	8(317)	0(45)	0(68)	0(423)	1(494)	1(318)
AT1G24881	AT1G24881	miR859	7(567)	6(336)	0(66)	0(41)	2(406)	2(461)	2(329)
AT1G25055	AT1G25055	miR859	6(607)	5(298)	0(59)	0(80)	2(389)	0(510)	0(330)
AT1G25150	AT1G25150	miR859	6(563)	6(288)	0(50)	0(53)	4(441)	2(444)	0(303)
AT1G25211	AT1G25211	miR859	2(662)	7(331)	0(75)	0(55)	8(452)	5(618)	1(396)
AT2G17830	AT2G17830	miR859	21(419)	14(193)	3(46)	0(26)	5(306)	2(370)	5(191)
AT5G16500	AT5G16500	miR859	7(10821)	2(2691)	0(106)	0(140)	36(58784)	23(53798)	3(20544)
AT4G04930	DES-1-LIKE	miR863	42(10926)	10(2821)	0(144)	0(113)	316(52722)	307(67828)	125(41876)
AT2G39700	EXPA4	miR865	123(13894)	36(10413)	0(620)	0(393)	587(48483)	726(73355)	454(53115)

## Sheet: Supplemental Data Set S6
Supplemental Data. Oliver et al. (2021). Plant Cell.
Supplemental Data Set S6. Pollen miRNA-targeted TEs identified by PARE sequencing
TE	Family	Cleavage position	miRNA	UNP1	UNP2	BNP1	BNP2	MPG1	MPG2	MPG3
AT3TE14735	Helitron	16	miR157d	-	-	-	-	-	Yes	-
AT3TE50670	Gypsy	1779	miR158a-3p	-	-	-	-	Yes	-	-
AT3TE59600	Gypsy	907	miR158a-3p	-	-	-	-	Yes	-	-
AT5TE44770	Gypsy	1796	miR158a-3p	-	-	-	-	Yes	-	-
AT2TE01560	L1	247	miR159b-3p	-	-	-	-	-	-	Yes
AT5TE65310	Helitron	2023	miR159b-3p	-	-	-	-	-	Yes	-
AT2TE18090	Helitron	249	miR159c	-	-	-	-	-	Yes	-
AT3TE63260	Helitron	155	miR159c	-	-	-	-	-	Yes	-
AT3TE68255	Helitron	2630	miR159c	-	-	-	-	-	Yes	-
AT5TE65310	Helitron	2023	miR159c	-	-	-	-	-	Yes	-
AT3TE45950	MuDR	289	miR172a	-	-	-	-	-	Yes	-
AT1TE57445	Helitron	18	miR1887	-	-	-	-	Yes	Yes	-
AT1TE82675	MuDR	236	miR2937	-	-	-	-	Yes	-	Yes
AT3TE52800	L1	4941	miR3434-3p	-	-	-	-	-	Yes	-
AT4TE13150	MuDR	77	miR3932a	-	-	-	-	Yes	Yes	Yes
AT5TE49765		84	miR393a-3p	-	-	-	-	-	Yes	-
AT5TE49765		84	miR393b-3p	-	-	-	-	-	Yes	-
AT5TE58310	MuDR	16	miR396b-5p	-	Yes	-	-	-	-	-
AT1TE45150	Gypsy	217	miR401	-	-	-	-	-	Yes	-
AT1TE45165	Gypsy	232	miR401	-	-	-	-	-	Yes	-
AT1TE51830	Gypsy	229	miR401	-	-	-	-	-	Yes	-
AT1TE52175	Gypsy	231	miR401	-	-	-	-	-	Yes	-
AT2TE10945	Gypsy	232	miR401	-	-	-	-	-	Yes	-
AT2TE11935	Gypsy	232	miR401	-	-	-	-	-	Yes	-
AT2TE15425	Gypsy	233	miR401	-	-	-	-	-	Yes	-
AT2TE16890	Gypsy	1290	miR401	-	-	-	-	-	Yes	-
AT2TE18715	Gypsy	230	miR401	-	-	-	-	-	Yes	-
AT2TE19420	Gypsy	232	miR401	-	-	-	-	-	Yes	-
AT2TE19575	Gypsy	232	miR401	-	-	-	-	-	Yes	-
AT2TE23175	Gypsy	211	miR401	-	-	-	-	-	Yes	-
AT2TE25095	Gypsy	272	miR401	-	-	-	-	-	Yes	-
AT3TE47890	Gypsy	239	miR401	-	-	-	-	-	Yes	-
AT3TE54745	Gypsy	231	miR401	-	-	-	-	-	Yes	-
AT3TE57495	Gypsy	209	miR401	-	-	-	-	-	Yes	-
AT3TE57870	Gypsy	232	miR401	-	-	-	-	-	Yes	-
AT3TE57965	Gypsy	233	miR401	-	-	-	-	-	Yes	-
AT3TE59420	Gypsy	233	miR401	-	-	-	-	-	Yes	-
AT4TE09550	Gypsy	270	miR401	-	-	-	-	-	Yes	-
AT4TE15215	Gypsy	211	miR401	-	-	-	-	-	Yes	-
AT4TE15990	Gypsy	253	miR401	-	-	-	-	-	Yes	-
AT4TE17175	Gypsy	233	miR401	-	-	-	-	-	Yes	-
AT4TE17885	Gypsy	233	miR401	-	-	-	-	-	Yes	-
AT4TE18015	Gypsy	135	miR401	-	-	-	-	-	Yes	-
AT4TE18360	Gypsy	211	miR401	-	-	-	-	-	Yes	-
AT4TE19090	Gypsy	12	miR401	-	-	-	-	-	Yes	-
AT4TE20210	Gypsy	1480	miR401	-	-	-	-	-	Yes	-
AT4TE20645	Gypsy	233	miR401	-	-	-	-	-	Yes	-
AT4TE20645	Gypsy	1297	miR401	-	-	-	-	-	Yes	-
AT4TE20965	Gypsy	669	miR401	-	-	-	-	-	Yes	-
AT5TE38645	Gypsy	516	miR401	-	-	-	-	-	Yes	-
AT5TE40355	Gypsy	228	miR401	-	-	-	-	-	Yes	-
AT5TE40415	Gypsy	1428	miR401	-	-	-	-	-	Yes	-
AT5TE41900	Gypsy	1539	miR401	-	-	-	-	-	Yes	-
AT5TE46800	Gypsy	232	miR401	-	-	-	-	-	Yes	-
AT1TE41800	Copia	3043	miR407	Yes	-	-	-	-	-	-
AT3TE66405	Copia	264	miR408-5p	-	-	-	-	Yes	Yes	-
AT5TE50775	Copia	259	miR408-5p	-	-	-	-	Yes	Yes	-
AT5TE50775	Copia	4966	miR408-5p	-	-	-	-	Yes	Yes	-
AT5TE58310	MuDR	81	miR414	-	-	-	Yes	-	-	-
AT3TE36450	MuDR	487	miR414	-	-	Yes	-	-	-	-
AT3TE48460	Copia	1904	miR415	Yes	-	-	-	-	-	-
AT2TE29245	Helitron	590	miR417	-	-	-	-	-	Yes	-
AT1TE57445	Helitron	205	miR447a.2-3p	-	-	-	-	Yes	-	-
AT5TE37930	Helitron	1449	miR447a.2-3p	-	-	-	-	-	Yes	-
AT5TE24400	MuDR	51	miR472-5p	-	-	-	-	Yes	-	Yes
AT1TE71315		117	miR5012	-	-	-	-	-	Yes	-
AT1TE10090	MuDR	67	miR5013	-	-	-	-	Yes	-	-
AT5TE60080	Helitron	275	miR5014a-5p	Yes	-	-	-	-	-	-
AT5TE36550	Helitron	50	miR5015	-	-	-	-	Yes	-	-
AT4TE79070	Helitron	776	miR5017-3p	-	-	-	-	-	Yes	-
AT1TE01155	En-Spm	45	miR5021	Yes	-	-	-	-	-	-
AT1TE01155	En-Spm	48	miR5021	Yes	-	-	-	-	-	-
AT1TE01155	En-Spm	51	miR5021	Yes	-	-	-	-	-	-
AT1TE01155	En-Spm	54	miR5021	Yes	-	-	-	-	-	-
AT1TE14750	MuDR	34	miR5021	Yes	-	-	-	-	-	-
AT1TE14750	MuDR	37	miR5021	Yes	-	-	-	-	-	-
AT1TE14750	MuDR	40	miR5021	Yes	-	-	-	-	-	-
AT1TE14750	MuDR	43	miR5021	Yes	-	-	-	-	-	-
AT1TE14750	MuDR	46	miR5021	Yes	-	-	-	-	-	-
AT1TE14750	MuDR	49	miR5021	Yes	-	-	-	-	-	-
AT1TE14750	MuDR	52	miR5021	Yes	-	-	-	-	-	-
AT1TE14750	MuDR	58	miR5021	Yes	-	-	-	-	-	-
AT1TE14750	MuDR	64	miR5021	Yes	-	-	-	-	-	-
AT1TE14750	MuDR	67	miR5021	Yes	-	-	-	-	-	-
AT1TE14750	MuDR	70	miR5021	Yes	-	-	-	-	-	-
AT1TE14750	MuDR	73	miR5021	-	-	-	-	-	-	Yes
AT1TE14750	MuDR	76	miR5021	Yes	-	-	-	-	-	-
AT1TE14750	MuDR	79	miR5021	Yes	-	-	-	-	-	-
AT1TE22710	En-Spm	12	miR5021	Yes	-	-	-	-	-	-
AT1TE22710	En-Spm	21	miR5021	Yes	-	-	-	-	-	-
AT1TE22710	En-Spm	24	miR5021	Yes	-	-	-	-	-	-
AT1TE22710	En-Spm	27	miR5021	Yes	-	-	-	-	-	-
AT1TE22710	En-Spm	30	miR5021	Yes	-	-	-	-	-	-
AT1TE22710	En-Spm	36	miR5021	Yes	-	-	-	-	-	-
AT1TE22710	En-Spm	39	miR5021	Yes	-	-	-	-	-	-
AT1TE22710	En-Spm	42	miR5021	Yes	-	-	-	-	-	Yes
AT1TE22710	En-Spm	45	miR5021	Yes	-	-	-	-	-	-
AT1TE22710	En-Spm	48	miR5021	Yes	-	-	-	-	-	-
AT1TE22710	En-Spm	51	miR5021	Yes	-	-	-	-	-	-
AT1TE22710	En-Spm	54	miR5021	Yes	-	-	-	-	-	-
AT1TE22710	En-Spm	57	miR5021	Yes	-	-	-	-	-	-
AT1TE22710	En-Spm	69	miR5021	Yes	-	-	-	-	-	Yes
AT1TE22710	En-Spm	72	miR5021	Yes	-	-	-	-	-	-
AT1TE22710	En-Spm	75	miR5021	Yes	-	-	-	-	-	Yes
AT1TE22710	En-Spm	81	miR5021	Yes	-	-	-	-	-	-
AT1TE22710	En-Spm	84	miR5021	Yes	-	-	-	-	-	-
AT1TE22710	En-Spm	87	miR5021	-	-	-	-	-	-	Yes
AT1TE22710	En-Spm	93	miR5021	Yes	-	-	-	-	-	-
AT1TE22710	En-Spm	96	miR5021	Yes	-	-	-	-	-	-
AT1TE22710	En-Spm	99	miR5021	Yes	-	-	-	-	-	-
AT1TE22710	En-Spm	102	miR5021	Yes	-	-	-	-	-	-
AT1TE22710	En-Spm	105	miR5021	Yes	-	-	-	-	-	Yes
AT1TE22710	En-Spm	108	miR5021	Yes	-	-	-	-	-	-
AT1TE22710	En-Spm	111	miR5021	Yes	-	-	-	-	-	-
AT1TE22710	En-Spm	114	miR5021	Yes	-	-	-	-	-	-
AT1TE22710	En-Spm	117	miR5021	Yes	-	-	-	-	-	-
AT1TE22710	En-Spm	138	miR5021	Yes	-	-	-	-	-	-
AT1TE22710	En-Spm	144	miR5021	Yes	-	-	-	-	-	-
AT1TE22710	En-Spm	147	miR5021	Yes	-	-	-	-	-	-
AT1TE22710	En-Spm	153	miR5021	Yes	-	-	-	-	-	-
AT1TE22710	En-Spm	162	miR5021	Yes	-	-	-	-	-	-
AT1TE22710	En-Spm	165	miR5021	Yes	-	-	-	-	-	Yes
AT1TE22710	En-Spm	168	miR5021	Yes	-	-	-	-	-	Yes
AT1TE22710	En-Spm	177	miR5021	Yes	-	-	-	-	-	-
AT1TE22710	En-Spm	180	miR5021	Yes	-	-	-	-	-	-
AT1TE22710	En-Spm	183	miR5021	Yes	-	-	-	-	-	-
AT1TE22710	En-Spm	186	miR5021	Yes	-	-	-	-	-	-
AT1TE22710	En-Spm	189	miR5021	Yes	-	-	-	-	-	-
AT1TE22710	En-Spm	192	miR5021	Yes	-	-	-	-	-	-
AT1TE22710	En-Spm	198	miR5021	Yes	-	-	-	-	-	-
AT1TE22710	En-Spm	201	miR5021	Yes	-	-	-	-	-	Yes
AT1TE22710	En-Spm	207	miR5021	Yes	-	-	-	-	-	-
AT1TE22710	En-Spm	210	miR5021	-	-	-	-	-	-	Yes
AT1TE22710	En-Spm	213	miR5021	Yes	-	-	-	-	-	-
AT1TE22710	En-Spm	216	miR5021	-	Yes	-	-	-	-	-
AT1TE22710	En-Spm	231	miR5021	Yes	-	-	-	-	-	-
AT1TE22710	En-Spm	237	miR5021	Yes	-	-	-	-	-	-
AT1TE22710	En-Spm	246	miR5021	Yes	-	-	-	-	-	-
AT1TE22710	En-Spm	252	miR5021	-	-	-	-	-	-	Yes
AT1TE22710	En-Spm	255	miR5021	Yes	-	-	-	-	-	-
AT1TE22710	En-Spm	258	miR5021	Yes	-	-	-	-	-	-
AT1TE22710	En-Spm	261	miR5021	Yes	-	-	-	-	-	-
AT1TE22710	En-Spm	264	miR5021	Yes	-	-	-	-	-	-
AT1TE22710	En-Spm	267	miR5021	Yes	-	-	-	-	-	-
AT1TE22710	En-Spm	270	miR5021	Yes	-	-	-	-	-	-
AT1TE22710	En-Spm	273	miR5021	-	Yes	-	-	-	-	-
AT1TE34455	MuDR	29	miR5021	Yes	-	-	-	-	-	-
AT1TE34455	MuDR	50	miR5021	Yes	-	-	-	-	-	-
AT1TE34455	MuDR	53	miR5021	Yes	-	-	-	-	-	-
AT1TE34455	MuDR	56	miR5021	Yes	-	-	-	-	-	-
AT1TE34455	MuDR	59	miR5021	Yes	-	-	-	-	-	-
AT1TE34455	MuDR	62	miR5021	Yes	-	-	-	-	-	-
AT1TE34455	MuDR	65	miR5021	Yes	-	-	-	-	-	Yes
AT1TE34455	MuDR	68	miR5021	Yes	-	-	-	-	-	-
AT1TE34455	MuDR	74	miR5021	Yes	-	-	-	-	-	-
AT1TE34455	MuDR	77	miR5021	Yes	-	-	-	-	-	-
AT1TE34455	MuDR	80	miR5021	Yes	-	-	-	-	-	-
AT1TE34455	MuDR	83	miR5021	Yes	-	-	-	-	-	-
AT1TE34455	MuDR	86	miR5021	Yes	-	-	-	-	-	-
AT1TE34455	MuDR	89	miR5021	Yes	-	-	-	-	-	-
AT1TE34455	MuDR	92	miR5021	-	Yes	-	-	-	-	-
AT1TE42890	En-Spm	4987	miR5021	-	-	-	-	-	-	Yes
AT1TE42890	En-Spm	5008	miR5021	Yes	-	-	-	-	-	-
AT1TE42890	En-Spm	5011	miR5021	Yes	-	-	-	-	-	-
AT1TE49955	En-Spm	5077	miR5021	Yes	-	-	-	-	-	-
AT1TE49955	En-Spm	5124	miR5021	Yes	-	-	-	-	-	-
AT1TE49955	En-Spm	5127	miR5021	Yes	-	-	-	-	-	-
AT1TE49955	En-Spm	5133	miR5021	Yes	-	-	-	-	-	-
AT1TE49955	En-Spm	5136	miR5021	Yes	-	-	-	-	-	-
AT1TE49955	En-Spm	5139	miR5021	Yes	-	-	-	-	-	-
AT1TE49955	En-Spm	5142	miR5021	Yes	-	-	-	-	-	-
AT1TE49955	En-Spm	5145	miR5021	Yes	-	-	-	-	-	-
AT1TE49955	En-Spm	5148	miR5021	Yes	-	-	-	-	-	-
AT1TE49955	En-Spm	5151	miR5021	Yes	-	-	-	-	-	-
AT1TE49955	En-Spm	5154	miR5021	Yes	-	-	-	-	-	Yes
AT1TE49955	En-Spm	5163	miR5021	-	-	-	-	-	-	Yes
AT1TE49955	En-Spm	5169	miR5021	Yes	-	-	-	-	-	-
AT1TE49955	En-Spm	5172	miR5021	Yes	-	-	-	-	-	-
AT1TE49955	En-Spm	5175	miR5021	Yes	-	-	-	-	-	-
AT1TE49955	En-Spm	5178	miR5021	Yes	-	-	-	-	-	Yes
AT1TE49955	En-Spm	5181	miR5021	Yes	-	-	-	-	-	-
AT1TE49955	En-Spm	5184	miR5021	Yes	-	-	-	-	-	-
AT1TE49955	En-Spm	5187	miR5021	Yes	-	-	-	-	-	-
AT1TE49955	En-Spm	5190	miR5021	Yes	-	-	-	-	-	-
AT1TE49955	En-Spm	5193	miR5021	Yes	-	-	-	-	-	-
AT1TE49955	En-Spm	5196	miR5021	Yes	-	-	-	-	-	Yes
AT1TE49955	En-Spm	5199	miR5021	Yes	-	-	-	-	-	-
AT1TE49955	En-Spm	5202	miR5021	Yes	-	-	-	-	-	-
AT1TE50375	Gypsy	5011	miR5021	Yes	Yes	-	-	Yes	Yes	Yes
AT1TE50375	Gypsy	5020	miR5021	Yes	-	-	-	-	-	-
AT1TE50375	Gypsy	5023	miR5021	Yes	-	-	-	-	-	-
AT1TE50375	Gypsy	5026	miR5021	Yes	-	-	-	-	-	-
AT1TE50375	Gypsy	5029	miR5021	Yes	-	-	-	-	-	-
AT1TE50810	Gypsy	5011	miR5021	Yes	Yes	-	-	Yes	Yes	Yes
AT1TE50810	Gypsy	5017	miR5021	Yes	-	-	-	-	-	-
AT1TE50810	Gypsy	5020	miR5021	Yes	-	-	-	-	-	-
AT1TE50810	Gypsy	5023	miR5021	Yes	-	-	-	-	-	-
AT1TE50810	Gypsy	5026	miR5021	Yes	-	-	-	-	-	-
AT1TE50810	Gypsy	5029	miR5021	Yes	-	-	-	-	-	-
AT1TE59480	En-Spm	30	miR5021	-	-	-	-	Yes	-	-
AT1TE87190	MuDR	11	miR5021	-	Yes	-	-	-	-	-
AT1TE90320	MuDR	25	miR5021	Yes	-	-	-	-	-	Yes
AT1TE90320	MuDR	31	miR5021	Yes	-	-	-	-	-	Yes
AT1TE90320	MuDR	34	miR5021	Yes	-	-	-	-	-	-
AT1TE90320	MuDR	37	miR5021	Yes	-	-	-	-	-	-
AT1TE90320	MuDR	40	miR5021	Yes	-	-	-	-	-	-
AT1TE90320	MuDR	43	miR5021	Yes	-	-	-	-	-	-
AT2TE08135	MuDR	5364	miR5021	Yes	-	-	-	-	-	-
AT2TE08135	MuDR	5367	miR5021	Yes	Yes	-	-	-	-	-
AT2TE08135	MuDR	5370	miR5021	-	-	-	-	Yes	-	-
AT2TE10040	MuDR	20	miR5021	-	Yes	-	-	Yes	-	-
AT2TE37760	MuDR	106	miR5021	-	-	-	-	Yes	Yes	-
AT2TE38580	MuDR	39	miR5021	Yes	-	-	-	-	-	-
AT2TE38580	MuDR	42	miR5021	Yes	-	-	-	-	-	-
AT2TE38580	MuDR	48	miR5021	Yes	-	-	-	-	-	-
AT2TE38580	MuDR	51	miR5021	Yes	-	-	-	-	-	-
AT2TE38580	MuDR	54	miR5021	Yes	-	-	-	-	-	-
AT2TE38580	MuDR	57	miR5021	Yes	-	-	-	-	-	-
AT2TE51070	MuDR	78	miR5021	-	-	-	-	-	Yes	-
AT2TE65230	MuDR	40	miR5021	-	-	-	-	Yes	-	-
AT2TE65230	MuDR	43	miR5021	-	-	-	-	Yes	-	-
AT2TE65230	MuDR	46	miR5021	-	-	-	-	Yes	-	-
AT2TE65230	MuDR	49	miR5021	-	-	-	-	Yes	-	-
AT2TE65230	MuDR	52	miR5021	Yes	-	-	-	-	-	-
AT2TE65230	MuDR	55	miR5021	Yes	-	-	-	-	-	-
AT2TE65230	MuDR	58	miR5021	Yes	-	-	-	Yes	-	-
AT2TE65230	MuDR	61	miR5021	Yes	-	-	-	Yes	-	-
AT2TE65230	MuDR	64	miR5021	Yes	-	-	-	Yes	-	-
AT2TE65230	MuDR	67	miR5021	-	-	-	-	Yes	-	-
AT2TE65230	MuDR	70	miR5021	Yes	-	-	-	Yes	-	-
AT2TE65230	MuDR	73	miR5021	Yes	-	-	-	Yes	-	-
AT2TE65230	MuDR	76	miR5021	Yes	-	-	-	Yes	-	-
AT2TE65230	MuDR	79	miR5021	-	-	-	-	Yes	-	-
AT2TE65230	MuDR	82	miR5021	-	-	-	-	Yes	-	-
AT2TE65230	MuDR	85	miR5021	-	-	-	-	Yes	-	-
AT2TE84830	MuDR	46	miR5021	Yes	-	-	-	-	-	-
AT2TE84830	MuDR	49	miR5021	Yes	-	-	-	-	-	-
AT2TE84830	MuDR	52	miR5021	-	-	-	-	-	-	Yes
AT2TE84830	MuDR	55	miR5021	Yes	-	-	-	-	-	-
AT2TE84830	MuDR	58	miR5021	Yes	-	-	-	-	-	-
AT2TE84830	MuDR	61	miR5021	Yes	-	-	-	-	-	-
AT2TE84830	MuDR	64	miR5021	Yes	-	-	-	-	-	-
AT3TE08860	En-Spm	44	miR5021	Yes	-	-	-	-	-	-
AT3TE08860	En-Spm	47	miR5021	-	-	-	-	-	-	Yes
AT3TE08860	En-Spm	50	miR5021	Yes	-	-	-	-	-	-
AT3TE08860	En-Spm	56	miR5021	Yes	-	-	-	-	-	-
AT3TE08860	En-Spm	59	miR5021	Yes	-	-	-	-	-	-
AT3TE08860	En-Spm	62	miR5021	Yes	-	-	-	-	-	-
AT3TE08860	En-Spm	65	miR5021	Yes	-	-	-	-	-	-
AT3TE08860	En-Spm	68	miR5021	Yes	-	-	-	-	-	-
AT3TE25950	MuDR	89	miR5021	-	-	-	-	-	Yes	-
AT3TE36150	MuDR	107	miR5021	Yes	-	-	-	-	-	-
AT3TE36150	MuDR	110	miR5021	Yes	-	-	-	-	-	-
AT3TE36150	MuDR	116	miR5021	-	-	-	-	-	-	Yes
AT3TE36150	MuDR	119	miR5021	-	-	-	-	-	-	Yes
AT3TE36150	MuDR	125	miR5021	-	-	-	-	-	Yes	-
AT3TE45950	MuDR	33	miR5021	-	-	-	-	-	Yes	Yes
AT3TE45950	MuDR	72	miR5021	-	-	-	-	-	-	Yes
AT3TE45950	MuDR	186	miR5021	-	-	-	-	Yes	-	-
AT3TE45950	MuDR	225	miR5021	-	-	-	-	-	-	Yes
AT3TE45950	MuDR	321	miR5021	-	-	-	-	Yes	-	Yes
AT3TE50675	En-Spm	5070	miR5021	Yes	-	-	-	-	-	-
AT3TE50675	En-Spm	5073	miR5021	Yes	-	-	-	-	-	Yes
AT3TE50675	En-Spm	5079	miR5021	Yes	-	-	-	-	-	-
AT3TE50675	En-Spm	5082	miR5021	-	-	-	-	-	-	Yes
AT3TE50675	En-Spm	5085	miR5021	Yes	-	-	-	-	-	-
AT3TE50675	En-Spm	5094	miR5021	Yes	-	-	-	-	-	-
AT3TE50675	En-Spm	5097	miR5021	Yes	-	-	-	-	-	-
AT3TE50675	En-Spm	5100	miR5021	Yes	-	-	-	-	-	-
AT3TE54690	En-Spm	53	miR5021	Yes	-	-	-	-	-	-
AT3TE54690	En-Spm	56	miR5021	Yes	-	-	-	-	-	-
AT3TE54690	En-Spm	65	miR5021	Yes	-	-	-	-	-	-
AT3TE54690	En-Spm	71	miR5021	Yes	-	-	-	-	-	-
AT3TE54690	En-Spm	74	miR5021	Yes	-	-	-	-	-	-
AT3TE54690	En-Spm	77	miR5021	Yes	-	-	-	-	-	-
AT3TE78630	En-Spm	57	miR5021	Yes	-	-	-	-	-	-
AT3TE83610	En-Spm	33	miR5021	Yes	Yes	-	-	-	-	-
AT3TE83610	En-Spm	36	miR5021	Yes	-	-	-	-	-	-
AT3TE83610	En-Spm	39	miR5021	Yes	-	-	-	-	-	-
AT3TE83610	En-Spm	42	miR5021	Yes	-	-	-	-	-	-
AT3TE83610	En-Spm	45	miR5021	Yes	-	-	-	-	-	-
AT3TE83610	En-Spm	51	miR5021	-	-	-	-	Yes	Yes	-
AT3TE95460	MuDR	12	miR5021	-	Yes	-	-	-	-	-
AT3TE95460	MuDR	15	miR5021	-	Yes	-	-	-	-	-
AT4TE06430	MuDR	72	miR5021	Yes	-	-	-	-	-	Yes
AT4TE06430	MuDR	78	miR5021	Yes	-	-	-	-	-	-
AT4TE06430	MuDR	81	miR5021	Yes	-	-	-	-	-	-
AT4TE06430	MuDR	84	miR5021	Yes	-	-	-	-	-	-
AT4TE06430	MuDR	87	miR5021	Yes	-	-	-	-	-	-
AT4TE06430	MuDR	90	miR5021	Yes	-	-	-	-	-	Yes
AT4TE06430	MuDR	99	miR5021	Yes	-	-	-	-	-	-
AT4TE06430	MuDR	102	miR5021	Yes	-	-	-	-	-	-
AT4TE06430	MuDR	105	miR5021	Yes	-	-	-	-	-	-
AT4TE06430	MuDR	108	miR5021	-	-	-	-	-	-	Yes
AT4TE06430	MuDR	111	miR5021	-	-	-	-	-	-	Yes
AT4TE06430	MuDR	114	miR5021	Yes	-	-	-	-	-	Yes
AT4TE06430	MuDR	117	miR5021	Yes	-	-	-	-	-	Yes
AT4TE09085	En-Spm	5030	miR5021	Yes	-	-	-	-	-	Yes
AT4TE09085	En-Spm	5033	miR5021	Yes	-	-	-	-	-	-
AT4TE15365	Gypsy	1922	miR5021	-	-	-	-	Yes	-	-
AT4TE36245	En-Spm	132	miR5021	Yes	-	-	-	-	-	Yes
AT4TE36245	En-Spm	141	miR5021	-	-	-	-	-	-	Yes
AT4TE52365	En-Spm	52	miR5021	Yes	-	-	-	-	-	-
AT5TE00550	MuDR	75	miR5021	-	-	-	-	-	-	Yes
AT5TE43940	En-Spm	5035	miR5021	Yes	-	-	-	-	-	-
AT5TE44880	MuDR	1479	miR5021	Yes	-	-	-	-	-	-
AT5TE44880	MuDR	1485	miR5021	Yes	-	-	-	-	-	-
AT5TE44880	MuDR	1488	miR5021	Yes	Yes	-	-	-	-	-
AT5TE44880	MuDR	1491	miR5021	Yes	-	-	-	-	-	-
AT5TE44880	MuDR	1494	miR5021	Yes	-	-	-	-	-	-
AT5TE44880	MuDR	1497	miR5021	Yes	-	-	-	-	-	-
AT5TE44880	MuDR	1500	miR5021	Yes	-	-	-	-	-	-
AT5TE44880	MuDR	1503	miR5021	-	-	-	-	-	-	Yes
AT5TE45000	En-Spm	3427	miR5021	Yes	-	-	-	-	-	-
AT5TE45000	En-Spm	3430	miR5021	Yes	-	-	-	-	-	-
AT5TE45000	En-Spm	3433	miR5021	Yes	-	-	-	-	-	-
AT5TE45000	En-Spm	3436	miR5021	Yes	-	-	-	-	-	-
AT5TE45000	En-Spm	3439	miR5021	-	-	-	-	-	-	Yes
AT5TE45000	En-Spm	3442	miR5021	Yes	-	-	-	-	-	-
AT5TE45000	En-Spm	3451	miR5021	Yes	-	-	-	-	-	-
AT5TE45000	En-Spm	3454	miR5021	Yes	-	-	-	-	-	-
AT5TE45000	En-Spm	3457	miR5021	Yes	-	-	-	-	-	-
AT5TE45000	En-Spm	3463	miR5021	Yes	-	-	-	-	-	-
AT5TE45000	En-Spm	3466	miR5021	Yes	-	-	-	-	-	-
AT5TE45000	En-Spm	3469	miR5021	Yes	-	-	-	-	-	-
AT5TE45000	En-Spm	3472	miR5021	Yes	-	-	-	-	-	-
AT5TE45000	En-Spm	3484	miR5021	Yes	-	-	-	-	-	-
AT5TE45000	En-Spm	3487	miR5021	Yes	-	-	-	-	-	-
AT5TE45000	En-Spm	3493	miR5021	Yes	-	-	-	-	-	-
AT5TE45000	En-Spm	3502	miR5021	Yes	-	-	-	-	-	-
AT5TE45000	En-Spm	3508	miR5021	Yes	-	-	-	-	-	-
AT5TE45000	En-Spm	3514	miR5021	Yes	-	-	-	-	-	-
AT5TE45000	En-Spm	3517	miR5021	Yes	-	-	-	-	-	-
AT5TE45000	En-Spm	3520	miR5021	Yes	-	-	-	-	-	Yes
AT5TE45000	En-Spm	3523	miR5021	Yes	-	-	-	-	-	Yes
AT5TE45000	En-Spm	3526	miR5021	-	-	-	-	-	-	Yes
AT5TE45000	En-Spm	3538	miR5021	Yes	-	-	-	-	-	-
AT5TE45000	En-Spm	3541	miR5021	-	-	-	-	-	-	Yes
AT5TE45000	En-Spm	3547	miR5021	-	-	-	-	-	-	Yes
AT5TE45000	En-Spm	3550	miR5021	-	-	-	-	-	-	Yes
AT5TE45000	En-Spm	3553	miR5021	Yes	-	-	-	-	-	-
AT5TE45000	En-Spm	3556	miR5021	Yes	-	-	-	-	-	-
AT5TE45000	En-Spm	3559	miR5021	Yes	-	-	-	-	-	Yes
AT5TE45000	En-Spm	3562	miR5021	Yes	-	-	-	-	-	-
AT5TE45000	En-Spm	3568	miR5021	Yes	-	-	-	-	-	-
AT5TE45000	En-Spm	3571	miR5021	Yes	-	-	-	-	-	-
AT5TE45000	En-Spm	3574	miR5021	Yes	-	-	-	-	-	Yes
AT5TE45000	En-Spm	3577	miR5021	Yes	-	-	-	-	-	-
AT5TE45000	En-Spm	3580	miR5021	Yes	-	-	-	-	-	-
AT5TE45000	En-Spm	3592	miR5021	Yes	-	-	-	-	-	-
AT5TE45000	En-Spm	3595	miR5021	-	-	-	-	-	-	Yes
AT5TE45000	En-Spm	3598	miR5021	Yes	-	-	-	-	-	Yes
AT5TE45000	En-Spm	3601	miR5021	Yes	-	-	-	-	-	Yes
AT5TE45000	En-Spm	3604	miR5021	Yes	-	-	-	-	-	Yes
AT5TE45000	En-Spm	3607	miR5021	Yes	-	-	-	-	-	Yes
AT5TE45000	En-Spm	3610	miR5021	Yes	-	-	-	-	-	Yes
AT5TE57400	En-Spm	13	miR5021	-	-	-	-	-	-	Yes
AT5TE74760	En-Spm	22	miR5021	Yes	-	-	-	-	-	-
AT5TE74760	En-Spm	25	miR5021	-	-	-	-	-	-	Yes
AT5TE74760	En-Spm	28	miR5021	Yes	-	-	-	-	-	-
AT5TE74760	En-Spm	31	miR5021	Yes	-	-	-	-	-	-
AT5TE74760	En-Spm	34	miR5021	Yes	-	-	-	-	-	-
AT5TE74760	En-Spm	37	miR5021	Yes	-	-	-	-	-	-
AT5TE74760	En-Spm	40	miR5021	Yes	-	-	-	-	-	Yes
AT5TE74760	En-Spm	43	miR5021	Yes	Yes	-	-	-	-	Yes
AT5TE74760	En-Spm	46	miR5021	Yes	-	-	-	-	-	-
AT5TE74760	En-Spm	49	miR5021	Yes	Yes	-	-	-	-	-
AT5TE74760	En-Spm	52	miR5021	Yes	Yes	-	-	-	-	-
AT5TE74760	En-Spm	55	miR5021	-	Yes	-	-	-	-	-
AT5TE95430	MuDR	47	miR5021	Yes	-	-	-	-	-	-
AT1TE62345	Helitron	153	miR5021	-	-	Yes	-	-	-	-
AT1TE62110	Helitron	301	miR5024-3p	-	-	-	-	-	-	Yes
AT1TE82675	MuDR	100	miR5025	Yes	Yes	-	-	-	-	-
AT2TE19695	Helitron	801	miR5026	-	-	-	-	-	Yes	-
AT5TE13805	MuDR	193	miR5629	-	-	-	-	Yes	Yes	-
AT2TE25740	Harbinger	443	miR5633	-	-	-	-	-	-	Yes
AT2TE02350	Helitron	38	miR5641	Yes	Yes	-	-	-	Yes	-
AT2TE20315	MuDR	495	miR5645a	-	-	-	-	-	Yes	Yes
AT3TE73160	MuDR	184	miR5645a	-	-	-	-	-	Yes	Yes
AT3TE73165	MuDR	169	miR5645a	-	-	-	-	-	Yes	Yes
AT4TE16795	MuDR	79	miR5645a	-	-	-	-	-	Yes	Yes
AT4TE20375	MuDR	193	miR5645a	-	-	-	-	-	Yes	Yes
AT5TE29485	MuDR	493	miR5645a	-	-	-	-	-	Yes	Yes
AT5TE47415	MuDR	316	miR5645a	-	-	-	-	-	Yes	Yes
AT5TE47785	Helitron	51	miR5648-5p	-	-	-	-	Yes	-	-
AT4TE46700	HAT	133	miR5655	-	-	-	-	-	Yes	-
AT1TE02880	MuDR	15	miR5658	-	Yes	-	-	-	-	-
AT1TE27295	MuDR	7422	miR5658	-	-	-	-	-	-	Yes
AT1TE81360	Copia	30	miR5658	Yes	Yes	-	-	-	Yes	Yes
AT2TE42065	Copia	24	miR5658	Yes	Yes	-	-	-	-	Yes
AT3TE35240	Copia	37	miR5658	-	Yes	-	-	-	Yes	-
AT3TE45950	MuDR	88	miR5658	-	-	-	-	-	Yes	-
AT3TE46500	MuDR	35	miR5658	-	-	-	-	-	Yes	Yes
AT3TE66250	Copia	62	miR5658	-	Yes	-	-	-	-	-
AT5TE81850	Copia	103	miR5658	-	Yes	-	-	Yes	Yes	Yes
AT5TE75800	MuDR	229	miR5658	-	-	-	Yes	-	-	-
AT2TE40975	Helitron	283	miR5665	-	-	-	-	Yes	-	-
AT3TE52915	Helitron	510	miR5665	-	-	-	Yes	Yes	Yes	Yes
AT3TE77415		247	miR5996	-	-	-	-	-	Yes	-
AT4TE33640	Helitron	895	miR773a	-	-	-	-	Yes	Yes	Yes
AT1TE26675	Harbinger	1301	miR774b-3p	-	-	-	-	-	-	Yes
AT2TE27010	Helitron	153	miR8177	-	-	-	-	-	Yes	-
AT4TE41810	Helitron	45	miR8177	-	-	-	-	-	Yes	-
AT5TE44435	Helitron	45	miR8177	-	-	-	-	-	Yes	-
AT3TE63155	MuDR	222	miR8178	-	-	-	-	-	Yes	Yes
AT3TE91200	Copia	393	miR8179	-	-	-	-	-	-	Yes
AT3TE29365	Helitron	106	miR8182	-	Yes	Yes	Yes	-	-	Yes
AT2TE23870	MuDR	3698	miR8184	-	-	-	-	-	Yes	-
AT2TE29290	En-Spm	109	miR829-5p	-	-	-	-	-	-	Yes
AT3TE67695	L1	643	miR829-5p	-	-	Yes	-	-	-	-
AT5TE78640	L1	985	miR829-5p	-	-	Yes	-	-	-	-
AT3TE44900	MuDR	542	miR831-5p	-	-	-	-	Yes	-	-
AT2TE41840	L1	32	miR833b	-	-	-	-	Yes	-	-
AT1TE46805	Gypsy	5839	miR837-3p	Yes	-	-	-	-	-	-
AT1TE64710	MuDR	35	miR837-5p	-	-	-	-	-	Yes	-
AT2TE23940	Gypsy	1175	miR845a	-	Yes	-	-	-	-	-
AT3TE60870	Gypsy	1769	miR845a	-	-	-	-	-	Yes	-
AT3TE61455	Gypsy	442	miR845a	-	-	-	-	-	Yes	-
AT4TE15210	Gypsy	454	miR845a	-	-	-	-	-	Yes	-
AT4TE15225	Gypsy	19	miR845a	-	-	-	-	-	Yes	-
AT5TE48930	Copia	201	miR845a	-	-	-	-	-	Yes	-
AT1TE44720	Gypsy	1163	miR845b	-	Yes	-	-	-	-	-
AT1TE45560	Gypsy	1166	miR845b	-	Yes	-	-	-	-	-
AT1TE52795	Gypsy	584	miR845b	-	Yes	-	-	-	-	-
AT2TE00115	Gypsy	943	miR845b	-	Yes	-	-	-	-	-
AT2TE07550	Gypsy	1153	miR845b	-	Yes	-	-	-	-	-
AT2TE18980	Gypsy	1154	miR845b	-	Yes	-	-	-	-	-
AT2TE23940	Gypsy	1175	miR845b	-	Yes	-	-	-	-	-
AT2TE25540	Gypsy	1167	miR845b	-	Yes	-	-	-	-	-
AT3TE50775	Gypsy	1171	miR845b	-	Yes	-	-	-	-	-
AT3TE51505	Gypsy	1166	miR845b	-	Yes	-	-	-	-	-
AT3TE51930	Gypsy	1063	miR845b	-	Yes	-	-	-	-	-
AT3TE54865	Gypsy	1168	miR845b	-	Yes	-	-	-	-	-
AT4TE21295	Gypsy	1164	miR845b	-	Yes	-	-	-	-	-
AT4TE24720	Gypsy	859	miR845b	-	-	-	-	-	Yes	-
AT4TE24795	Gypsy	859	miR845b	-	-	-	-	-	Yes	-
AT4TE27915	Gypsy	1165	miR845b	-	Yes	-	-	-	-	-
AT5TE33235	Gypsy	1163	miR845b	-	Yes	-	-	-	-	-
AT5TE36040	Gypsy	1154	miR845b	-	Yes	-	-	-	-	-
AT5TE48930	Copia	201	miR845b	-	-	-	-	-	Yes	-
AT5TE56030	Gypsy	1163	miR845b	-	Yes	-	-	-	-	-
AT4TE22885	MuDR	43	miR847	Yes	-	-	-	Yes	-	-
AT5TE21430	MuDR	43	miR847	Yes	-	-	-	-	-	Yes
AT3TE58530	MuDR	121	miR857	Yes	Yes	Yes	Yes	-	-	-
AT1TE40240	Helitron	1085	miR862-3p	-	Yes	-	-	-	-	-
AT1TE42430	Helitron	745	miR862-3p	-	Yes	-	-	-	-	-
AT5TE77750	Helitron	207	miR862-3p	-	Yes	-	-	-	-	-
AT4TE08475	Gypsy	4738	miR863-3p	-	Yes	-	-	-	-	-
AT4TE17240	Gypsy	2779	miR863-3p	-	Yes	-	-	-	-	-
AT5TE52970	Helitron	81	miR865-5p	-	-	-	-	-	Yes	-
AT4TE21255	Gypsy	2562	miR866-3p	-	-	-	-	-	-	Yes
AT2TE07015	Pogo	81	miR869.1	-	-	Yes	-	-	-	-
AT1TE31960		99	miR870-5p	-	-	-	-	-	Yes	-
AT1TE50905	Gypsy	629	miR870-5p	-	-	-	-	-	Yes	-

## Sheet: Supplemental Data Set S7
Supplemental Data. Oliver et al. (2021). Plant Cell.
Supplemental Data Set S7. Accumulation of PARE reads at miRNA target sites for TEs. Values indicated as number of reads at target sites (20 nt window from the predicted cleavage site). The number of total reads for the transcript is indicated between brackets
Target		miRNA	Uninuclear#1	Uninuclear#2	Binuclear#1	Binuclear#2	Mature#1	Mature#2	Mature#3
AT1TE50375	LTR/Gypsy	miR5021	76(980)	68(636)	7(224)	36(260)	216(2180)	267(2819)	549(3570)
AT1TE50810	LTR/Gypsy	miR5021	88(958)	76(677)	13(203)	38(260)	233(2204)	288(2918)	520(3369)
AT1TE81360	LTR/Copia	miR5658	135(265)	128(240)	2(2)	3(8)	525(1061)	747(1421)	700(1644)
AT1TE82675	DNA/MuDR	miR5025	10(1498)	1(522)	0(244)	0(277)	38(3788)	79(8116)	81(4385)
AT2TE02350	RC/Helitron	miR5641	716(11104)	175(2720)	2(29)	2(23)	3563(43279)	5873(74111)	831(37337)
AT2TE08135	DNA/MuDR	miR5021	198(3282)	157(2307)	43(560)	56(539)	627(6433)	800(7827)	1160(10172)
AT2TE42065	LTR/Copia	miR5658	554(1126)	641(1171)	21(45)	30(63)	2123(4149)	2414(4910)	2052(6051)
AT3TE58530	DNA/MuDR	miR857	23393(24194)	43590(44377)	35832(37995)	24586(27233)	3459(3803)	4954(5505)	7605(7831)
AT3TE83610	DNA/En-Spm	miR5021	57(559)	64(550)	6(219)	37(337)	211(1261)	222(1632)	439(2067)
AT5TE44880	DNA/MuDR	miR5021	171(18392)	125(28532)	29(9771)	42(6927)	397(2849)	505(3766)	620(4532)
AT5TE74760	DNA/En-Spm	miR5021	117(407)	98(368)	30(116)	49(165)	319(951)	389(1088)	583(1554)
AT5TE74760	DNA/En-Spm	miR5021	117(407)	98(368)	30(116)	49(165)	319(951)	389(1088)	583(1554)
AT5TE74760	DNA/En-Spm	miR5021	117(407)	98(368)	30(116)	49(165)	319(951)	389(1088)	583(1554)
AT5TE81850	LTR/Copia	miR5658	368(546)	258(459)	12(18)	13(24)	1177(1683)	1467(1993)	1197(1643)
AT1TE57445	RC/Helitron	miR1887	14(287594)	9(671010)	0(620873)	0(324322)	46(8083)	99(10004)	80(19299)
AT1TE82675	DNA/MuDR	miR2937	10(1498)	1(522)	0(244)	0(277)	38(3788)	79(8116)	81(4385)
AT2TE20315	DNA/MuDR	miR5645	7(178)	2(66)	2(8)	1(5)	11(275)	12(512)	7(429)
AT2TE37760	DNA/MuDR	miR5021	209(310)	180(275)	51(69)	77(96)	578(713)	843(1009)	1692(2198)
AT3TE45950	DNA/MuDR	miR5021	97(2054)	94(1940)	7(340)	9(486)	238(6057)	147(6485)	40(9075)
AT3TE46500	DNA/MuDR	miR5658	151(379)	119(409)	3(17)	2(19)	536(1302)	693(1726)	675(1556)
AT3TE52915	RC/Helitron	miR5665	946960(947962)	1747343(1748708)	1705444(1706650)	1026843(1028032)	16182(16785)	20871(21928)	122532(123161)
AT3TE63155	DNA/MuDR	miR8178	4(1610)	1(844)	0(218)	0(221)	8(4393)	16(5761)	18(5726)
AT3TE66405	LTR/Copia	miR408	3(235)	1(209)	0(115)	0(141)	8(487)	8(639)	5(536)
AT3TE73160	DNA/MuDR	miR5645	3(1027)	0(1076)	0(861)	0(576)	10(900)	17(1399)	10(2998)
AT3TE73165	DNA/MuDR	miR5645	2(52)	0(15)	0(0)	3(7)	8(47)	17(91)	14(46)
AT3TE83610	DNA/En-Spm	miR5021	57(559)	64(550)	6(219)	37(337)	211(1261)	222(1632)	439(2067)
AT4TE13150	DNA/MuDR	miR3932	10(699)	5(211)	1(31)	1(21)	64(2730)	83(3024)	38(2419)
AT4TE16795	DNA/MuDR	miR5645	0(47)	0(13)	0(8)	0(5)	3(63)	6(99)	5(59)
AT4TE20375	DNA/MuDR	miR5645	1(88)	1(40)	0(4)	0(1)	3(176)	11(288)	8(135)
AT4TE33640	RC/Helitron	miR773	32(5634)	12(7403)	0(10290)	0(12297)	139(2920)	155(4494)	110(4369)
AT5TE13805	DNA/MuDR	miR5629	14(195)	6(94)	0(5)	0(3)	45(636)	51(925)	28(944)
AT5TE24400	DNA/MuDR	miR472	12(263)	5(149)	3(15)	1(11)	10(717)	13(706)	8(347)
AT5TE29485	DNA/MuDR	miR5645	4(184)	1(107)	1(93)	2(77)	10(244)	13(392)	10(284)
AT5TE47415	DNA/MuDR	miR5645	3(58)	0(42)	0(4)	0(2)	4(107)	7(143)	10(100)
AT5TE50775	LTR/Copia	miR408	4(1405)	0(697)	0(79)	0(124)	9(2919)	4(5275)	4(2292)
AT3TE29365	RC/Helitron	miR8182	758884(759138)	1411144(1411289)	1140801(1141035)	613914(614085)	6756(7166)	9913(10336)	20319(20409)
AT3TE58530	DNA/MuDR	miR857	23393(24194)	43590(44377)	35832(37995)	24586(27233)	3459(3803)	4954(5505)	7605(7831)

## Sheet: Supplemental Data Set S8
Supplemental Data. Oliver et al. (2021). Plant Cell.
Supplemental Data Set S8. Pollen miR845 family-targeted TEs identified by PARE sequencing using parameters similar to Creasey et al (2015).
TE	Family	Cleavage position	miRNA	UNM1	UNM2	MPG1	MPG2	MPG3
AT1TE43305	HAT	2154	miR845a	-	-	-	Yes	-
AT1TE44720	Gypsy	1163	miR845a	-	Yes	-	-	-
AT1TE44720	Gypsy	1163	miR845b	-	Yes	-	-	-
AT1TE45560	Gypsy	1166	miR845a	-	Yes	-	-	-
AT1TE45560	Gypsy	1166	miR845b	-	Yes	-	-	-
AT1TE52795	Gypsy	584	miR845a	-	Yes	-	-	-
AT1TE52795	Gypsy	584	miR845b	-	Yes	-	-	-
AT1TE62440	Copia	306	miR845b	Yes	-	Yes	Yes	-
AT2TE00115	Gypsy	943	miR845a	-	Yes	-	-	-
AT2TE00115	Gypsy	943	miR845b	-	Yes	-	-	-
AT2TE07550	Gypsy	1153	miR845a	-	Yes	-	-	-
AT2TE07550	Gypsy	1153	miR845b	-	Yes	-	-	-
AT2TE18980	Gypsy	1154	miR845a	-	Yes	-	-	-
AT2TE18980	Gypsy	1154	miR845b	-	Yes	-	-	-
AT2TE23940	Gypsy	1175	miR845a	-	Yes	-	-	-
AT2TE23940	Gypsy	1175	miR845b	-	Yes	-	-	-
AT2TE25540	Gypsy	1167	miR845a	-	Yes	-	-	-
AT2TE25540	Gypsy	1167	miR845b	-	Yes	-	-	-
AT2TE27820	Copia	277	miR845b	Yes	-	Yes	Yes	-
AT3TE50775	Gypsy	1171	miR845a	-	Yes	-	-	-
AT3TE50775	Gypsy	1171	miR845b	-	Yes	-	-	-
AT3TE51505	Gypsy	1166	miR845a	-	Yes	-	-	-
AT3TE51505	Gypsy	1166	miR845b	-	Yes	-	-	-
AT3TE51930	Gypsy	1063	miR845a	-	Yes	-	-	-
AT3TE51930	Gypsy	1063	miR845b	-	Yes	-	-	-
AT3TE54865	Gypsy	1168	miR845a	-	Yes	-	-	-
AT3TE54865	Gypsy	1168	miR845b	-	Yes	-	-	-
AT3TE60870	Gypsy	1769	miR845a	-	-	-	Yes	-
AT3TE60870	Gypsy	1769	miR845b	-	-	-	Yes	-
AT3TE61455	Gypsy	442	miR845a	-	-	-	Yes	-
AT4TE15210	Gypsy	454	miR845a	-	-	-	Yes	-
AT4TE15225	Gypsy	19	miR845a	-	-	-	Yes	-
AT4TE21295	Gypsy	1164	miR845a	-	Yes	-	-	-
AT4TE21295	Gypsy	1164	miR845b	-	Yes	-	-	-
AT4TE24720	Gypsy	859	miR845b	-	-	-	Yes	-
AT4TE24795	Gypsy	859	miR845b	-	-	-	Yes	-
AT4TE27915	Gypsy	1165	miR845a	-	Yes	-	-	-
AT4TE27915	Gypsy	1165	miR845b	-	Yes	-	-	-
AT5TE33235	Gypsy	1163	miR845a	-	Yes	-	-	-
AT5TE33235	Gypsy	1163	miR845b	-	Yes	-	-	-
AT5TE36040	Gypsy	1154	miR845a	-	Yes	-	-	-
AT5TE36040	Gypsy	1154	miR845b	-	Yes	-	-	-
AT5TE36855	HAT	1409	miR845a	-	-	-	Yes	-
AT5TE38990	HAT	2695	miR845a	-	-	-	Yes	-
AT5TE48930	Copia	201	miR845a	-	-	-	Yes	-
AT5TE48930	Copia	201	miR845b	-	-	-	Yes	-
AT5TE56030	Gypsy	1163	miR845a	-	Yes	-	-	-
AT5TE56030	Gypsy	1163	miR845b	-	Yes	-	-	-
